# Supplementary material for: Classifying Effluxable Versus Non-Effluxable Compounds Using a Permeability Threshold Based on Fundamental Energy Constraints
Source: Pharmaceutics. 2025 Nov 11;17(11):1455. doi: 10.3390/pharmaceutics17111455 (PMC12655371; doi:10.3390/pharmaceutics17111455)
Supplement: Supplementary file 1 [file pharmaceutics-17-01455-s001.zip]

Archive with 3 entries (2 files):
- supplementary materials/
- supplementary materials/Supplementary Materials S2.xlsx
- supplementary materials/Supplementary Materials S1.pdf
