# Supplementary material for: Classifying Effluxable Versus Non-Effluxable Compounds Using a Permeability Threshold Based on Fundamental Energy Constraints
Source: Pharmaceutics. 2025 Nov 11;17(11):1455. doi: 10.3390/pharmaceutics17111455 (PMC12655371; doi:10.3390/pharmaceutics17111455)
Supplement: Supplementary file 1 [file pharmaceutics-17-01455-s001.zip › supplementary materials/Supplementary Materials S2.xlsx]

## Sheet: S2-Overview
Supporting Material 2 for
Classifying Effluxable Versus Non-Effluxable Compounds Using a Permeability Threshold Based on Fundamental Energy Constraints
Authors and Affiliations
Soné Kotze a, Kai-Uwe Gossa,b, Andrea Ebert a,*
a Department of Computational Biology & Chemistry, Helmholtz Centre for Environmental Research (UFZ), Permoserstraße 15, 04318 Leipzig, Germany
b Institute of Chemistry, University of Halle-Wittenberg, Kurt-Mothes-Straße 2, 06120 Halle, Germany
* corresponding author
Contents
Table S1 Pgp dataset: Chemical properties and Pm values
Table S2 BCRP dataset: Chemical properties and calculated Pm values
Table S3 MRP2 dataset: Chemical properties and calculated Pm values
Table S4 Concentration-corrected Pm values for all transporters
Table S5 Pm values calculated from PAMPA Khex/w values
Table S6 Outliers analysis
Table S7 Compounds with insignificant ER values: Chemical properties and Pm values
Table S8 Concentration-corrected Pm values for compounds with insignificant ER values
S2-Supporting references

## Sheet: Table S1
Compound Name	ID	SMILES	ER	ER Source	pKa1 acidic	pKa2 acidic	pKa3 acidic	pKa1 basic	pKa2 basic	pKa3 basic	pKa Reference	fn pH 7.4	MW [g/mol]	Dhex (37°C) [cm2/s]	Ebert et al. (2024a) Extracted P0 values	P0 [cm/s]	logP0	Pm [cm/s]	logPm	Experimental Descriptors	logKhex/water	Khex/water	P0, SDM [cm/s]	logP0, SDM	P0, MDCK [cm/s]	logP0, MDCK	Pm [cm/s]	logPm	Calculated descriptors	logKhex/water2	Khex/water2	P0, SDM [cm/s]2	logP0, SDM 2	P0, MDCK [cm/s]2	logP0, MDCK2	Pm [cm/s]3	logPm2	COSMOtherm	logKhex/water3	Khex/water3	P0, SDM [cm/s]22	logP0, SDM 2	P0, MDCK [cm/s]3	logP0, MDCK 2	Pm [cm/s]2	logPm3
5-HMT	1	CC(C)N(CCC(C1=CC=CC=C1)C2=C(C=CC(=C2)CO)O)C(C)C	13.7	Callegari et al. 2011	10.3			9.2			ACD Percepta prediction	0.0156014	341.5	7.09682e-07																0.89	7.76247	27.5444	1.44003	0.228891	-0.640372	0.00357101	-2.44721		0.74	5.49541	19.5	1.29003	0.171249	-0.766372	0.00267172	-2.57321
Acebutolol	2	CCCC(=O)NC1=CC(=C(C=C1)OCC(CNC(C)C)O)C(=O)C	30.7	Troutman & Thakker 2003				9.18			Avdeef 2012, Table 8.6	0.0163249	336.43	7.14507e-07		7.1e-05	-4.14874	1.15907e-06	-5.93589		-4	0.0001	0.000357254	-3.44702	1.7968e-05	-4.7455	2.93327e-07	-6.53265											-1.65451	0.0221561	0.0791536	-1.10153	0.0016777	-2.77528	2.73884e-05	-4.56243
Acrivastinea	3	CC1=CC=C(C=C1)C(=CCN2CCCC2)C3=CC=CC(=N3)C=CC(=O)O	3.71	Doan et al. 2002	3.89			9.55	2.22		Balen et al. 2001	2.95672e-05	348.4	7.0328e-07																0.08	1.20226	4.22764	0.626098	0.0474158	-1.32408	1.40195e-06	-5.85327		2.2	158.489	557.312	2.7461	2.86235	0.456723	8.46317e-05	-4.07247
Actinomycin	4	CC1C(C(=O)NC(C(=O)N2CCCC2C(=O)N(CC(=O)N(C(C(=O)O1)C(C)C)C)C)C(C)C)NC(=O)C3=C4C(=C(C=C3)C)OC5=C(C(=O)C(=C(C5=N4)C(=O)NC6C(OC(=O)C(N(C(=O)CN(C(=O)C7CCCN7C(=O)C(NC6=O)C(C)C)C)C)C(C)C)C)N)C	76.1905	Polli et al. 2001	7.9	10	11	4.5			ACD Percepta prediction	0.758563	1255.4	3.93497e-07																									-8.62	2.39883e-09	4.71967e-09	-8.32609	1.43247e-09	-8.84391	1.08662e-09	-8.96392
Aldosterone	5	CC12CCC(=O)C=C1CCC3C2C(CC4(C3CCC4C(=O)CO)C=O)O	2.7	Hellinger et al. 2012	13.7	15.6					ACD Percepta prediction	0.999999	360.4	6.92574e-07							-2.66	0.00218776	0.00757594	-2.12056	0.000233737	-3.63127	0.000233736	-3.63127											-4.90395	1.24752e-05	4.32e-05	-4.36452	3.04653e-06	-5.51619	3.04653e-06	-5.51619
Amisulpiride	6	CCN1CCCC1CNC(=O)C2=CC(=C(C=C2OC)N)S(=O)(=O)CC	9.2	Wager et al. 2010	13.9			9.4	-1.5		ACD Percepta prediction	0.00990099	369.5	6.84795e-07																-5.25	5.62341e-06	1.92544e-05	-4.71547	1.54527e-06	-5.81099	1.52997e-08	-7.81532		-3.93	0.00011749	0.000402282	-3.39547	1.98521e-05	-4.70219	1.96555e-07	-6.70652
Amitriptyline	7	CN(C)CCC=C1C2=CC=CC=C2CCC3=CC=CC=C31	1.34	Doan et al. 2002				9.17			Avdeef 2012, Table 3.14	0.0166988	277.4	7.79763e-07							4.58	38018.9	148229	5.17093	311.59	2.49358	5.20319	0.71627											5.72	524807	2.04613e+06	6.31093	2826.07	3.45118	47.1922	1.67387
Amitriptyline	8	CN(C)CCC=C1C2=CC=CC=C2CCC3=CC=CC=C31	2.8	Wang et al. 2005				9.17			Avdeef 2012, Table 3.14	0.0166988	277.4	7.79763e-07							4.58	38018.9	148229	5.17093	311.59	2.49358	5.20319	0.71627											5.72	524807	2.04613e+06	6.31093	2826.07	3.45118	47.1922	1.67387
Amprenavir	9	CC(C)CN(CC(C(CC1=CC=CC=C1)NC(=O)OC2CCOC2)O)S(=O)(=O)C3=CC=C(C=C3)N	32.3963	Polli et al. 2001				2.35			Avdeef 2012, Table 8.6	0.999991	505.6	5.94108e-07																1.53	33.8844	100.655	2.00284	0.679801	-0.167618	0.679795	-0.167622		-1.44174	0.036163	0.107424	-0.968901	0.00216832	-2.66388	0.0021683	-2.66388
Amprenavir	10	CC(C)CN(CC(C(CC1=CC=CC=C1)NC(=O)OC2CCOC2)O)S(=O)(=O)C3=CC=C(C=C3)N	26.4611	Polli et al. 2001				2.35			Avdeef 2012, Table 8.6	0.999991	505.6	5.94108e-07																1.53	33.8844	100.655	2.00284	0.679801	-0.167618	0.679795	-0.167622		-1.44174	0.036163	0.107424	-0.968901	0.00216832	-2.66388	0.0021683	-2.66388
Amprenavir	11	CC(C)CN(CC(C(CC1=CC=CC=C1)NC(=O)OC2CCOC2)O)S(=O)(=O)C3=CC=C(C=C3)N	20.9	Carrara et al. 2007				2.35			Avdeef 2012, Table 8.6	0.999991	505.6	5.94108e-07																1.53	33.8844	100.655	2.00284	0.679801	-0.167618	0.679795	-0.167622		-1.44174	0.036163	0.107424	-0.968901	0.00216832	-2.66388	0.0021683	-2.66388
Amprenavir	12	CC(C)CN(CC(C(CC1=CC=CC=C1)NC(=O)OC2CCOC2)O)S(=O)(=O)C3=CC=C(C=C3)N	29	Doan et al. 2002				2.35			Avdeef 2012, Table 8.6	0.999991	505.6	5.94108e-07																1.53	33.8844	100.655	2.00284	0.679801	-0.167618	0.679795	-0.167622		-1.44174	0.036163	0.107424	-0.968901	0.00216832	-2.66388	0.0021683	-2.66388
Apomorphine	13	CN1CCC2=C3C1CC4=C(C3=CC=C2)C(=C(C=C4)O)O	6.9	Wager et al. 2010	9	13.7		7.4			ACD Percepta prediction	0.493798	267.32	7.92948e-07																-3.07	0.000851138	0.00337454	-2.47179	0.000118495	-3.9263	5.85127e-05	-4.23275		0.32	2.0893	8.28351	0.918215	0.0834258	-1.0787	0.0411955	-1.38515
Aprepitant	14	CC(C1=CC(=CC(=C1)C(F)(F)F)C(F)(F)F)OC2C(N(CCO2)CC3=NNC(=O)N3)C4=CC=C(C=C4)F	5.5	Wager et al. 2010	7.6			5.1			ACD Percepta prediction	0.611258	534.4	5.79384e-07																-2.58	0.00263027	0.00761967	-2.11806	0.000234869	-3.62917	0.000143566	-3.84295		-0.3	0.501187	1.4519	0.161936	0.0193209	-1.71397	0.01181	-1.92775
Atomoxetine	15	CC1=CC=CC=C1OC(CCNC)C2=CC=CC=C2	2.5	Wager et al. 2010				9.66			Avdeef 2012, Table 3.14	0.00627001	255.35	8.09575e-07							2.7	501.187	2028.74	3.30723	8.47366	0.928071	0.0531299	-1.27466											4.2	15848.9	64154.5	4.80723	154.195	2.18807	0.966806	-0.0146606
Atorvastatin acid	16	CC(C)C1=C(C(=C(N1CCC(CC(CC(=O)O)O)O)C2=CC=C(C=C2)F)C3=CC=CC=C3)C(=O)NC4=CC=CC=C4.CC(C)C1=C(C(=C(N1CCC(CC(CC(=O)O)O)O)C2=CC=C(C=C2)F)C3=CC=CC=C3)C(=O)NC4=CC=CC=C4	4.46	Chen et al. 2005	4.3	14.3	15.7	-1.9			ACD Percepta prediction	0.000793698	1117.3	4.14829e-07																									1.46	28.8403	59.819	1.77684	0.439081	-0.357455	0.000348498	-3.4578
Bromocriptine	17	CC(C)CC1C(=O)N2CCCC2C3(N1C(=O)C(O3)(C(C)C)NC(=O)C4CN(C5CC6=C(NC7=CC=CC(=C67)C5=C4)Br)C)O	5.8	Wager et al. 2010				5.4			Avdeef 2012, Table 3.14	0.990099	654.6	5.28509e-07																-9.3	5.01187e-10	1.32441e-09	-8.87798	4.92605e-10	-9.3075	4.87728e-10	-9.31182		-0.19	0.645654	1.70617	0.232023	0.0221258	-1.6551	0.0219067	-1.65942
Bromocriptine	18	CC(C)CC1C(=O)N2CCCC2C3(N1C(=O)C(O3)(C(C)C)NC(=O)C4CN(C5CC6=C(NC7=CC=CC(=C67)C5=C4)Br)C)O	1.26	Doan et al. 2002				5.4			Avdeef 2012, Table 3.14	0.990099	654.6	5.28509e-07																-9.3	5.01187e-10	1.32441e-09	-8.87798	4.92605e-10	-9.3075	4.87728e-10	-9.31182		-0.19	0.645654	1.70617	0.232023	0.0221258	-1.6551	0.0219067	-1.65942
Brompheniramine	19	CN(C)CCC(C1=CC=C(C=C1)Br)C2=CC=CC=N2	10.2414	Obradovic et al. 2007				9.16	3.4		Avdeef 2012, Table 3.14	0.0170795	319.24	7.31686e-07							2.09	123.027	450.085	2.65329	2.39204	0.378768	0.0408548	-1.38876											3.83355	6816.38	24937.3	4.39685	69.7193	1.84335	1.19077	0.0758278
Bretylium tosylateb	20	CC[N+](C)(C)CC1=CC=CC=C1Br.CC1=CC=C(C=C1)S(=O)(=O)[O-]	5.1	Wang et al. 2005								1	414.4	6.50128e-07																									x
Cabergoline	21	CCNC(=O)N(CCCN(C)C)C(=O)C1CC2C(CC3=CNC4=CC=CC2=C34)N(C1)CC=C	14.3	Wager et al. 2010	13.6			9.6	6.7		ACD Percepta prediction	0.00523253	451.6	6.25297e-07																-2.1	0.00794328	0.0248346	-1.60494	0.000633647	-3.19815	3.31558e-06	-5.47944		x
Cetirizinea,c	22	C1CN(CCN1CCOCC(=O)O)C(C2=CC=CC=C2)C3=CC=C(C=C3)Cl	8.64542	Doan et al. 2002	3.01			8.17	2.1		Marosi et al. 2009	1.37377e-05	388.9	6.69104e-07		0.316228	-0.5	4.34425e-06	-5.36209											-1.48	0.0331131	0.11078	-0.955537	0.0022251	-2.65265	3.05678e-08	-7.51474		0.28	1.90546	6.37475	0.804463	0.0669498	-1.17425	9.19737e-07	-6.03634
Cetirizinea,c	23	C1CN(CCN1CCOCC(=O)O)C(C2=CC=CC=C2)C3=CC=C(C=C3)Cl	63.1034	Obradovic et al. 2007	3.01			8.17	2.1		Marosi et al. 2009	1.37377e-05	388.9	6.69104e-07		0.316228	-0.5	4.34425e-06	-5.36209											-1.48	0.0331131	0.11078	-0.955537	0.0022251	-2.65265	3.05678e-08	-7.51474		0.28	1.90546	6.37475	0.804463	0.0669498	-1.17425	9.19737e-07	-6.03634
Cetirizinea,c	24	C1CN(CCN1CCOCC(=O)O)C(C2=CC=CC=C2)C3=CC=C(C=C3)Cl	5.8	Chen et al. 2003	3.01			8.17	2.1		Marosi et al. 2009	1.37377e-05	388.9	6.69104e-07		0.316228	-0.5	4.34425e-06	-5.36209											-1.48	0.0331131	0.11078	-0.955537	0.0022251	-2.65265	3.05678e-08	-7.51474		0.28	1.90546	6.37475	0.804463	0.0669498	-1.17425	9.19737e-07	-6.03634
Cetirizinea,c	25	C1CN(CCN1CCOCC(=O)O)C(C2=CC=CC=C2)C3=CC=C(C=C3)Cl	7.7	Hellinger et al. 2012	3.01			8.17	2.1		Marosi et al. 2009	1.37377e-05	388.9	6.69104e-07		0.316228	-0.5	4.34425e-06	-5.36209											-1.48	0.0331131	0.11078	-0.955537	0.0022251	-2.65265	3.05678e-08	-7.51474		0.28	1.90546	6.37475	0.804463	0.0669498	-1.17425	9.19737e-07	-6.03634
Chloroquine	26	CCN(CC)CCCC(C)NC1=C2C=CC(=CC2=NC=C1)Cl	3.83073	Polli et al. 2001				10.1	7.99		Avdeef 2012, Table 8.6	0.000407825	319.9	7.31002e-07		1.133	0.0542299	0.000462066	-3.3353																				1.6502	44.6886	163.337	2.21309	1.02092	0.0089917	0.000416357	-3.38053
Chlorpheniramine	27	CN(C)CCC(C1=CC=C(C=C1)Cl)C2=CC=CC=N2	1.14235	Polli et al. 2001				9.15	3.41		Avdeef 2012, Table 8.6	0.0174703	274.79	7.83109e-07							2.12	131.826	516.17	2.71279	2.68377	0.428746	0.0468864	-1.32895											3.59933	3974.95	15564.1	4.19212	46.9228	1.67138	0.819757	-0.0863148
Chlorpheniramine	28	CN(C)CCC(C1=CC=C(C=C1)Cl)C2=CC=CC=N2	0.93	Doan et al. 2002				9.15	3.41		Avdeef 2012, Table 8.6	0.0174703	274.79	7.83109e-07							2.12	131.826	516.17	2.71279	2.68377	0.428746	0.0468864	-1.32895											3.59933	3974.95	15564.1	4.19212	46.9228	1.67138	0.819757	-0.0863148
Chlorpheniramine	29	CN(C)CCC(C1=CC=C(C=C1)Cl)C2=CC=CC=N2	0.77	Carrara et al. 2007				9.15	3.41		Avdeef 2012, Table 8.6	0.0174703	274.79	7.83109e-07							2.12	131.826	516.17	2.71279	2.68377	0.428746	0.0468864	-1.32895											3.59933	3974.95	15564.1	4.19212	46.9228	1.67138	0.819757	-0.0863148
Chlorpheniramine	30	CN(C)CCC(C1=CC=C(C=C1)Cl)C2=CC=CC=N2	8.07759	Obradovic et al. 2007				9.15	3.41		Avdeef 2012, Table 8.6	0.0174703	274.79	7.83109e-07							2.12	131.826	516.17	2.71279	2.68377	0.428746	0.0468864	-1.32895											3.59933	3974.95	15564.1	4.19212	46.9228	1.67138	0.819757	-0.0863148
Chlorpromazine	31	CN(C)CCCN1C2=CC=CC=C2SC3=C1C=C(C=C3)Cl	5.7	Wager et al. 2010				9.2			Avdeef 2012, Table 3.14	0.0156017	318.9	7.32039e-07							4.76	57544	210622	5.3235	418.546	2.62174	6.53002	0.814915											5.72341	528940	1.93602e+06	6.28691	2697.77	3.431	42.0897	1.62418
Chlorpromazine	32	CN(C)CCCN1C2=CC=CC=C2SC3=C1C=C(C=C3)Cl	1.27	Doan et al. 2002				9.2			Avdeef 2012, Table 3.14	0.0156017	318.9	7.32039e-07							4.76	57544	210622	5.3235	418.546	2.62174	6.53002	0.814915											5.72341	528940	1.93602e+06	6.28691	2697.77	3.431	42.0897	1.62418
Chlorpromazine	33	CN(C)CCCN1C2=CC=CC=C2SC3=C1C=C(C=C3)Cl	1.08904	Polli et al. 2001				9.2			Avdeef 2012, Table 3.14	0.0156017	318.9	7.32039e-07							4.76	57544	210622	5.3235	418.546	2.62174	6.53002	0.814915											5.72341	528940	1.93602e+06	6.28691	2697.77	3.431	42.0897	1.62418
Chlorpromazine	34	CN(C)CCCN1C2=CC=CC=C2SC3=C1C=C(C=C3)Cl	1.6	Feng et al. 2008				9.2			Avdeef 2012, Table 3.14	0.0156017	318.9	7.32039e-07							4.76	57544	210622	5.3235	418.546	2.62174	6.53002	0.814915											5.72341	528940	1.93602e+06	6.28691	2697.77	3.431	42.0897	1.62418
Chlorpromazine	35	CN(C)CCCN1C2=CC=CC=C2SC3=C1C=C(C=C3)Cl	2.63269	Wang et al. 2005				9.2			Avdeef 2012, Table 3.14	0.0156017	318.9	7.32039e-07							4.76	57544	210622	5.3235	418.546	2.62174	6.53002	0.814915											5.72341	528940	1.93602e+06	6.28691	2697.77	3.431	42.0897	1.62418
Cimetidine	36	CC1=C(N=CN1)CSCCNC(=NC)NC#N	2.18699	Polli et al. 2001				7.01			Avdeef 2012, Table 3.14	0.71054	252.34	8.13936e-07		7.4e-07	-6.13077	5.258e-07	-6.27918											-9.8	1.58489e-10	6.45001e-10	-9.19044	2.69172e-10	-9.56997	1.91258e-10	-9.71838		-5.60644	2.47494e-06	1.00722e-05	-4.99688	8.96653e-07	-6.04738	6.37108e-07	-6.19579
Cimetidine	37	CC1=C(N=CN1)CSCCNC(=NC)NC#N	4.54	Hellinger et al. 2012				7.01			Avdeef 2012, Table 3.14	0.71054	252.34	8.13936e-07		7.4e-07	-6.13077	5.258e-07	-6.27918											-9.8	1.58489e-10	6.45001e-10	-9.19044	2.69172e-10	-9.56997	1.91258e-10	-9.71838		-5.60644	2.47494e-06	1.00722e-05	-4.99688	8.96653e-07	-6.04738	6.37108e-07	-6.19579
Cimetidine	38	CC1=C(N=CN1)CSCCNC(=NC)NC#N	3.54545	Carrara et al. 2007				7.01			Avdeef 2012, Table 3.14	0.71054	252.34	8.13936e-07		7.4e-07	-6.13077	5.258e-07	-6.27918											-9.8	1.58489e-10	6.45001e-10	-9.19044	2.69172e-10	-9.56997	1.91258e-10	-9.71838		-5.60644	2.47494e-06	1.00722e-05	-4.99688	8.96653e-07	-6.04738	6.37108e-07	-6.19579
Cimetidine	39	CC1=C(N=CN1)CSCCNC(=NC)NC#N	4.77273	Doan et al. 2002				7.01			Avdeef 2012, Table 3.14	0.71054	252.34	8.13936e-07		7.4e-07	-6.13077	5.258e-07	-6.27918											-9.8	1.58489e-10	6.45001e-10	-9.19044	2.69172e-10	-9.56997	1.91258e-10	-9.71838		-5.60644	2.47494e-06	1.00722e-05	-4.99688	8.96653e-07	-6.04738	6.37108e-07	-6.19579
Cimetidine	40	CC1=C(N=CN1)CSCCNC(=NC)NC#N	4.5	Wegler et al. 2021				7.01			Avdeef 2012, Table 3.14	0.71054	252.34	8.13936e-07		7.4e-07	-6.13077	5.258e-07	-6.27918											-9.8	1.58489e-10	6.45001e-10	-9.19044	2.69172e-10	-9.56997	1.91258e-10	-9.71838		-5.60644	2.47494e-06	1.00722e-05	-4.99688	8.96653e-07	-6.04738	6.37108e-07	-6.19579
Ciprofloxacina	41	C1CC1N2C=C(C(=O)C3=CC(=C(C=C32)N4CCNCC4)F)C(=O)O	10	Park et al. 2011	6.11			8.5			Avdeef 2012, Table 8.6	0.00472407	331.34	7.19459e-07		0.000645654	-3.19	3.05012e-06	-5.51568		-6.79	1.62181e-07	5.83413e-07	-6.23402	8.19256e-08	-7.08658	3.87022e-10	-9.41226											-4.64	2.29087e-05	8.24092e-05	-4.08402	5.24107e-06	-5.28058	2.47592e-08	-7.60626
Clarithromycin	42	CCC1C(C(C(C(=O)C(CC(C(C(C(C(C(=O)O1)C)OC2CC(C(C(O2)C)O)(C)OC)C)OC3C(C(CC(O3)C)N(C)C)O)(C)OC)C)C)O)(C)O	31.1111	Polli et al. 2001				8.99			Avdeef 2012, Table 3.14	0.0250598	747.953	4.97536e-07							-5.62	2.39883e-06	5.96753e-06	-5.22421	5.77654e-07	-6.23833	1.44759e-08	-7.83935											3.2206	1661.89	4134.25	3.6164	15.4089	1.18777	0.386145	-0.413249
Clemastine	43	CC(C1=CC=CC=C1)(C2=CC=C(C=C2)Cl)OCCC3CCCN3C	1.29	Doan et al. 2002				9.24			Avdeef 2012, Table 8.6	0.0142484	343.9	7.07434e-07																3.95	8912.51	31525.1	4.49866	84.8929	1.92887	1.20959	0.0826386		6.18904	1.54538e+06	5.46628e+06	6.73769	6451.51	3.80966	91.9239	1.96343
Clemastine	44	CC(C1=CC=CC=C1)(C2=CC=C(C=C2)Cl)OCCC3CCCN3C	3.87129	Obradovic et al. 2007				9.24			Avdeef 2012, Table 8.6	0.0142484	343.9	7.07434e-07																3.95	8912.51	31525.1	4.49866	84.8929	1.92887	1.20959	0.0826386		6.18904	1.54538e+06	5.46628e+06	6.73769	6451.51	3.80966	91.9239	1.96343
Clomipramine	45	CN(C)CCCN1C2=CC=CC=C2CCC3=C1C=C(C=C3)Cl	10.9	Wager et al. 2010				9.2			ACD Percepta prediction	0.0156017	314.9	7.36237e-07							4.78	60256	221813	5.34599	437.149	2.64063	6.82025	0.833801											5.87	741310	2.7289e+06	6.43599	3599.4	3.55623	56.1566	1.7494
Clomipramine	46	CN(C)CCCN1C2=CC=CC=C2CCC3=C1C=C(C=C3)Cl	1.4	Hellinger et al. 2012				9.2			ACD Percepta prediction	0.0156017	315.9	7.3518e-07							4.78	60256	221495	5.34536	436.622	2.64011	6.81203	0.833277											5.87	741310	2.72498e+06	6.43536	3595.06	3.55571	56.0889	1.74888
Clozapine	47	CN1CCN(CC1)C2=NC3=C(C=CC(=C3)Cl)NC4=CC=CC=C42	2.8	Wager et al. 2010				7.9	4.4		Avdeef 2012, Table 3.14	0.240071	326.8	7.23969e-07							0.94	8.70964	31.5275	1.49869	0.256389	-0.5911	0.0615515	-1.21076											-1.2	0.0630957	0.228397	-0.64131	0.00408601	-2.3887	0.000980932	-3.00836
Colchicine	48	CC(=O)NC1CCC2=CC(=C(C(=C2C3=CC=C(C(=O)C=C13)OC)OC)OC)OC	18.5938	Troutman & Thakker 2003	14.6			-0.7			ACD Percepta prediction	1	399.4	6.61077e-07							-3.08	0.000831764	0.0027493	-2.56078	9.97577e-05	-4.00105	9.97577e-05	-4.00105											-5.17534	6.67817e-06	2.20739e-05	-4.65612	1.73324e-06	-5.76114	1.73324e-06	-5.76114
Colchicine	49	CC(=O)NC1CCC2=CC(=C(C(=C2C3=CC=C(C(=O)C=C13)OC)OC)OC)OC	11.2849	Polli et al. 2001	14.6			-0.7			ACD Percepta prediction	1	399.4	6.61077e-07							-3.08	0.000831764	0.0027493	-2.56078	9.97577e-05	-4.00105	9.97577e-05	-4.00105											-5.17534	6.67817e-06	2.20739e-05	-4.65612	1.73324e-06	-5.76114	1.73324e-06	-5.76114
Colchicine	50	CC(=O)NC1CCC2=CC(=C(C(=C2C3=CC=C(C(=O)C=C13)OC)OC)OC)OC	24.3	Hellinger et al. 2012	14.6			-0.7			ACD Percepta prediction	1	399.4	6.61077e-07							-3.08	0.000831764	0.0027493	-2.56078	9.97577e-05	-4.00105	9.97577e-05	-4.00105											-5.17534	6.67817e-06	2.20739e-05	-4.65612	1.73324e-06	-5.76114	1.73324e-06	-5.76114
Cyclobenzaprine	51	CN(C)CCC=C1C2=CC=CC=C2C=CC3=CC=CC=C31	2.8	Wager et al. 2010				8.8			ACD Percepta prediction	0.0382865	275.4	7.82323e-07							3.78	6025.6	23569.8	4.37236	66.4935	1.82278	2.5458	0.405825											5.37	234423	916972	5.96236	1440.06	3.15838	55.1347	1.74142
Cyclobenzaprine	52	CN(C)CCC=C1C2=CC=CC=C2C=CC3=CC=CC=C31	0.97	Doan et al. 2002				8.8			ACD Percepta prediction	0.0382865	275.4	7.82323e-07							3.78	6025.6	23569.8	4.37236	66.4935	1.82278	2.5458	0.405825											5.37	234423	916972	5.96236	1440.06	3.15838	55.1347	1.74142
Cyclobenzaprine	53	CN(C)CCC=C1C2=CC=CC=C2C=CC3=CC=CC=C31	0.5	Feng et al. 2008				8.8			ACD Percepta prediction	0.0382865	275.4	7.82323e-07							3.78	6025.6	23569.8	4.37236	66.4935	1.82278	2.5458	0.405825											5.37	234423	916972	5.96236	1440.06	3.15838	55.1347	1.74142
Cyclosporine A	54	CCC1C(=O)N(CC(=O)N(C(C(=O)NC(C(=O)N(C(C(=O)NC(C(=O)NC(C(=O)N(C(C(=O)N(C(C(=O)N(C(C(=O)N(C(C(=O)N1)C(C(C)CC=CC)O)C)C(C)C)C)CC(C)C)C)CC(C)C)C)C)C)CC(C)C)C)C(C)C)CC(C)C)C)C	9.61	Polli et al. 2001	10.3	10.9	11.5				ACD Percepta prediction	0.998742	1203	4.01171e-07		6.56978e-06	-5.18245	6.56151e-06	-5.183		-11.11	7.76247e-12	1.55704e-11	-10.8077	1.17905e-11	-10.9285	1.17757e-11	-10.929											-4.44	3.63078e-05	7.28282e-05	-4.1377	4.72424e-06	-5.32567	4.71829e-06	-5.32621
Cyclosporine A	55	CCC1C(=O)N(CC(=O)N(C(C(=O)NC(C(=O)N(C(C(=O)NC(C(=O)NC(C(=O)N(C(C(=O)N(C(C(=O)N(C(C(=O)N(C(C(=O)N1)C(C(C)CC=CC)O)C)C(C)C)C)CC(C)C)C)CC(C)C)C)C)C)CC(C)C)C)C(C)C)CC(C)C)C)C	15.2	Troutman & Thakker 2003	10.3	10.9	11.5				ACD Percepta prediction	0.998742	1203	4.01171e-07		6.56978e-06	-5.18245	6.56151e-06	-5.183		-11.11	7.76247e-12	1.55704e-11	-10.8077	1.17905e-11	-10.9285	1.17757e-11	-10.929											-4.44	3.63078e-05	7.28282e-05	-4.1377	4.72424e-06	-5.32567	4.71829e-06	-5.32621
Cyclosporine A	56	CCC1C(=O)N(CC(=O)N(C(C(=O)NC(C(=O)N(C(C(=O)NC(C(=O)NC(C(=O)N(C(C(=O)N(C(C(=O)N(C(C(=O)N(C(C(=O)N1)C(C(C)CC=CC)O)C)C(C)C)C)CC(C)C)C)CC(C)C)C)C)C)CC(C)C)C)C(C)C)CC(C)C)C)C	20	Gertz et al. 2010	10.3	10.9	11.5				ACD Percepta prediction	0.998742	1203	4.01171e-07		6.56978e-06	-5.18245	6.56151e-06	-5.183		-11.11	7.76247e-12	1.55704e-11	-10.8077	1.17905e-11	-10.9285	1.17757e-11	-10.929											-4.44	3.63078e-05	7.28282e-05	-4.1377	4.72424e-06	-5.32567	4.71829e-06	-5.32621
Darifenacin	57	C1CN(CC1C(C2=CC=CC=C2)(C3=CC=CC=C3)C(=O)N)CCC4=CC5=C(C=C4)OCC5	4	Callegari et al. 2011	13.5			8.7			ACD Percepta prediction	0.0477267	426.5	6.41707e-07																1.35	22.3872	71.8301	1.85631	0.512032	-0.290702	0.0244376	-1.61194		2.03	107.152	343.801	2.53631	1.90764	0.280498	0.0910456	-1.04074
Daunorubicin	58	CC1C(C(CC(O1)OC2CC(CC3=C2C(=C4C(=C3O)C(=O)C5=C(C4=O)C(=CC=C5)OC)O)(C(=O)C)O)N)O	14.2048	Polli et al. 2001	9.9	11.8	13.9	8.1			ACD Percepta prediction	0.16625	527.5	5.82805e-07							-4.28	5.24807e-05	0.00015293	-3.81551	8.80997e-06	-5.05503	1.46466e-06	-5.83426											-2.1351	0.00732648	0.0213495	-1.67061	0.000558067	-3.25331	9.27787e-05	-4.03255
Desipramine	59	CNCCCN1C2=CC=CC=C2CCC3=CC=CC=C31	1.03	Doan et al. 2002				10.28			Avdeef 2012, Table 3.14	0.00131652	266.4	7.94187e-07							3.49	3090.3	12271.4	4.08889	38.43	1.58467	0.0505939	-1.2959											4.11046	12896.2	51209.8	4.70935	127.602	2.10586	0.16799	-0.774716
Desipramine	60	CNCCCN1C2=CC=CC=C2CCC3=CC=CC=C31	6.72842	Wang et al. 2005				10.28			Avdeef 2012, Table 3.14	0.00131652	266.4	7.94187e-07							3.49	3090.3	12271.4	4.08889	38.43	1.58467	0.0505939	-1.2959											4.11046	12896.2	51209.8	4.70935	127.602	2.10586	0.16799	-0.774716
Desipramine	61	CNCCCN1C2=CC=CC=C2CCC3=CC=CC=C31	0.59	Carrara et al. 2007				10.28			Avdeef 2012, Table 3.14	0.00131652	266.4	7.94187e-07							3.49	3090.3	12271.4	4.08889	38.43	1.58467	0.0505939	-1.2959											4.11046	12896.2	51209.8	4.70935	127.602	2.10586	0.16799	-0.774716
Desipramine	62	CNCCCN1C2=CC=CC=C2CCC3=CC=CC=C31	1.4	Hellinger et al. 2012				10.28			Avdeef 2012, Table 3.14	0.00131652	266.4	7.94187e-07							3.49	3090.3	12271.4	4.08889	38.43	1.58467	0.0505939	-1.2959											4.11046	12896.2	51209.8	4.70935	127.602	2.10586	0.16799	-0.774716
Desloratadine	63	C1CC2=C(C=CC(=C2)Cl)C(=C3CCNCC3)C4=C1C=CC=N4	9.1	Chen et al. 2003				9.97	4.41		Popovic et al. (2008)	0.00268157	310.82	7.40599e-07																3.62	4168.69	15436.7	4.18855	46.5999	1.66838	0.124961	-0.903226		2.15	141.254	523.062	2.71855	2.71384	0.433585	0.00727737	-2.13803
Dexamethasone	64	CC1CC2C3CCC4=CC(=O)C=CC4(C3(C(CC2(C1(C(=O)CO)O)C)O)F)C	12.3448	Polli et al. 2001	13	14.1	15				ACD Percepta prediction	0.999997	392.5	6.66316e-07		7.27437e-05	-4.1382	7.27435e-05	-4.13821		-3.21	0.000616595	0.00205424	-2.68735	7.80956e-05	-4.10737	7.80954e-05	-4.10737											-4.81906	1.51686e-05	5.05353e-05	-4.29641	3.47552e-06	-5.45898	3.47551e-06	-5.45898
Dexamethasone	65	CC1CC2C3CCC4=CC(=O)C=CC4(C3(C(CC2(C1(C(=O)CO)O)C)O)F)C	8.6	Hellinger et al. 2012	13	14.1	15				ACD Percepta prediction	0.999997	392.5	6.66316e-07		7.27437e-05	-4.1382	7.27435e-05	-4.13821		-3.21	0.000616595	0.00205424	-2.68735	7.80956e-05	-4.10737	7.80954e-05	-4.10737											-4.81906	1.51686e-05	5.05353e-05	-4.29641	3.47552e-06	-5.45898	3.47551e-06	-5.45898
Dextrorphan	66	CN1CCC23CCCCC2C1CC4=C3C=C(C=C4)O	2.6	Hellinger et al. 2012	9.29			8.58			ACD Percepta prediction	0.0619253	257.37	8.06691e-07																1.69	48.9779	197.55	2.29568	1.19776	0.0783688	0.0741714	-1.12976		0.84	6.91831	27.9047	1.44568	0.231403	-0.635631	0.0143297	-1.84376
Digoxin	67	CC1C(C(CC(O1)OC2C(OC(CC2O)OC3C(OC(CC3O)OC4CCC5(C(C4)CCC6C5CC(C7(C6(CCC7C8=CC(=O)OC8)O)C)O)C)C)C)O)O	18.8889	Troutman & Thakker 2003	13.3	13.9	14.4				ACD Percepta prediction	0.999999	780.9	4.87915e-07		1.33621e-05	-4.87413	1.33621e-05	-4.87413		-9.89	1.28825e-10	3.14278e-10	-9.50269	1.47144e-10	-9.83226	1.47144e-10	-9.83226											-8.42207	3.78381e-09	9.23088e-09	-8.03476	2.51654e-09	-8.5992	2.51654e-09	-8.5992
Digoxin	68	CC1C(C(CC(O1)OC2C(OC(CC2O)OC3C(OC(CC3O)OC4CCC5(C(C4)CCC6C5CC(C7(C6(CCC7C8=CC(=O)OC8)O)C)O)C)C)C)O)O	15.2	Chang et al. 2006	13.3	13.9	14.4				ACD Percepta prediction	0.999999	780.9	4.87915e-07		1.33621e-05	-4.87413	1.33621e-05	-4.87413		-9.89	1.28825e-10	3.14278e-10	-9.50269	1.47144e-10	-9.83226	1.47144e-10	-9.83226											-8.42207	3.78381e-09	9.23088e-09	-8.03476	2.51654e-09	-8.5992	2.51654e-09	-8.5992
Digoxin	69	CC1C(C(CC(O1)OC2C(OC(CC2O)OC3C(OC(CC3O)OC4CCC5(C(C4)CCC6C5CC(C7(C6(CCC7C8=CC(=O)OC8)O)C)O)C)C)C)O)O	35	Wang et al. 2005	13.3	13.9	14.4				ACD Percepta prediction	0.999999	780.9	4.87915e-07		1.33621e-05	-4.87413	1.33621e-05	-4.87413		-9.89	1.28825e-10	3.14278e-10	-9.50269	1.47144e-10	-9.83226	1.47144e-10	-9.83226											-8.42207	3.78381e-09	9.23088e-09	-8.03476	2.51654e-09	-8.5992	2.51654e-09	-8.5992
Digoxin	70	CC1C(C(CC(O1)OC2C(OC(CC2O)OC3C(OC(CC3O)OC4CCC5(C(C4)CCC6C5CC(C7(C6(CCC7C8=CC(=O)OC8)O)C)O)C)C)C)O)O	18.5	Eriksson et al. 2006	13.3	13.9	14.4				ACD Percepta prediction	0.999999	780.9	4.87915e-07		1.33621e-05	-4.87413	1.33621e-05	-4.87413		-9.89	1.28825e-10	3.14278e-10	-9.50269	1.47144e-10	-9.83226	1.47144e-10	-9.83226											-8.42207	3.78381e-09	9.23088e-09	-8.03476	2.51654e-09	-8.5992	2.51654e-09	-8.5992
Digoxin	71	CC1C(C(CC(O1)OC2C(OC(CC2O)OC3C(OC(CC3O)OC4CCC5(C(C4)CCC6C5CC(C7(C6(CCC7C8=CC(=O)OC8)O)C)O)C)C)C)O)O	25.4688	Taub et al. 2005	13.3	13.9	14.4				ACD Percepta prediction	0.999999	780.9	4.87915e-07		1.33621e-05	-4.87413	1.33621e-05	-4.87413		-9.89	1.28825e-10	3.14278e-10	-9.50269	1.47144e-10	-9.83226	1.47144e-10	-9.83226											-8.42207	3.78381e-09	9.23088e-09	-8.03476	2.51654e-09	-8.5992	2.51654e-09	-8.5992
Digoxin	72	CC1C(C(CC(O1)OC2C(OC(CC2O)OC3C(OC(CC3O)OC4CCC5(C(C4)CCC6C5CC(C7(C6(CCC7C8=CC(=O)OC8)O)C)O)C)C)C)O)O	53.1	Hellinger et al. 2012	13.3	13.9	14.4				ACD Percepta prediction	0.999999	780.9	4.87915e-07		1.33621e-05	-4.87413	1.33621e-05	-4.87413		-9.89	1.28825e-10	3.14278e-10	-9.50269	1.47144e-10	-9.83226	1.47144e-10	-9.83226											-8.42207	3.78381e-09	9.23088e-09	-8.03476	2.51654e-09	-8.5992	2.51654e-09	-8.5992
Diphenhydramine	73	CN(C)CCOC(C1=CC=CC=C1)C2=CC=CC=C2	0.9	Chen et al. 2003				8.86			Avdeef 2012, Table 8.6	0.0335117	255.35	8.09575e-07							3.86	7244.36	29324.3	4.46723	79.8861	1.90247	2.67712	0.427668											4.06375	11581	46878.6	4.67097	118.473	2.07362	3.97023	0.598815
Diphenhydramine	74	CN(C)CCOC(C1=CC=CC=C1)C2=CC=CC=C2	0.91	Doan et al. 2002				8.86			Avdeef 2012, Table 8.6	0.0335117	255.35	8.09575e-07							3.86	7244.36	29324.3	4.46723	79.8861	1.90247	2.67712	0.427668											4.06375	11581	46878.6	4.67097	118.473	2.07362	3.97023	0.598815
Diphenhydramine	75	CN(C)CCOC(C1=CC=CC=C1)C2=CC=CC=C2	3.71685	Obradovic et al. 2007				8.86			Avdeef 2012, Table 8.6	0.0335117	255.35	8.09575e-07							3.86	7244.36	29324.3	4.46723	79.8861	1.90247	2.67712	0.427668											4.06375	11581	46878.6	4.67097	118.473	2.07362	3.97023	0.598815
Dipyridamole	76	C1CCN(CC1)C2=NC(=NC3=C2N=C(N=C3N4CCCCC4)N(CCO)CCO)N(CCO)CCO	22.6667	Polli et al. 2001				4.89			Avdeef 2012, Table 8.6	0.996919	504.626	5.94627e-07		2.75907e-05	-4.55924	2.75057e-05	-4.56058		-4.89	1.28825e-05	3.83014e-05	-4.41679	2.7536e-06	-5.5601	2.74511e-06	-5.56144											-2.10035	0.00793695	0.0235976	-1.62713	0.000607029	-3.21679	0.000605159	-3.21813
Dipyridamole	77	C1CCN(CC1)C2=NC(=NC3=C2N=C(N=C3N4CCCCC4)N(CCO)CCO)N(CCO)CCO	128.9	Wang et al. 2005				4.89			Avdeef 2012, Table 8.6	0.996919	504.626	5.94627e-07		2.75907e-05	-4.55924	2.75057e-05	-4.56058		-4.89	1.28825e-05	3.83014e-05	-4.41679	2.7536e-06	-5.5601	2.74511e-06	-5.56144											-2.10035	0.00793695	0.0235976	-1.62713	0.000607029	-3.21679	0.000605159	-3.21813
Domperidone	78	C1CN(CCC1N2C3=C(C=C(C=C3)Cl)NC2=O)CCCN4C5=CC=CC=C5NC4=O	62.8	Carrara et al. 2007	9.68			6.91			Avdeef 2012, Table 8.6	0.752535	425.9	6.42116e-07							-2.07	0.00851138	0.0273265	-1.56342	0.000686642	-3.16327	0.000516722	-3.28674											-1.77101	0.0169429	0.0543966	-1.26443	0.00122428	-2.91212	0.000921313	-3.03559
Domperidone	79	C1CN(CCC1N2C3=C(C=C(C=C3)Cl)NC2=O)CCCN4C5=CC=CC=C5NC4=O	31.1892	Doan et al. 2002	9.68			6.91			Avdeef 2012, Table 8.6	0.752535	425.9	6.42116e-07							-2.07	0.00851138	0.0273265	-1.56342	0.000686642	-3.16327	0.000516722	-3.28674											-1.77101	0.0169429	0.0543966	-1.26443	0.00122428	-2.91212	0.000921313	-3.03559
Doxorubicin	80	CC1C(C(CC(O1)OC2CC(CC3=C2C(=C4C(=C3O)C(=O)C5=C(C4=O)C(=CC=C5)OC)O)(C(=O)CO)O)N)O	17.8161	Troutman & Thakker 2003	12			9.7			Avdeef 2012, Table 3.14	0.00498688	543.52	5.7496e-07							-9.01	9.77237e-10	2.80936e-09	-8.55139	9.26467e-10	-9.03317	4.62018e-12	-11.3353											-3.01643	0.000962875	0.00276807	-2.55782	0.00010033	-3.99857	5.00331e-07	-6.30074
Doxorubicin	81	CC1C(C(CC(O1)OC2CC(CC3=C2C(=C4C(=C3O)C(=O)C5=C(C4=O)C(=CC=C5)OC)O)(C(=O)CO)O)N)O	0.67	Polli et al. 2001	12			9.7			Avdeef 2012, Table 3.14	0.00498688	543.52	5.7496e-07							-9.01	9.77237e-10	2.80936e-09	-8.55139	9.26467e-10	-9.03317	4.62018e-12	-11.3353											-3.01643	0.000962875	0.00276807	-2.55782	0.00010033	-3.99857	5.00331e-07	-6.30074
Doxorubicin	82	CC1C(C(CC(O1)OC2CC(CC3=C2C(=C4C(=C3O)C(=O)C5=C(C4=O)C(=CC=C5)OC)O)(C(=O)CO)O)N)O	16.6	Hellinger et al. 2012	12			9.7			Avdeef 2012, Table 3.14	0.00498688	543.52	5.7496e-07							-9.01	9.77237e-10	2.80936e-09	-8.55139	9.26467e-10	-9.03317	4.62018e-12	-11.3353											-3.01643	0.000962875	0.00276807	-2.55782	0.00010033	-3.99857	5.00331e-07	-6.30074
Doxylamine	83	CC(C1=CC=CC=C1)(C2=CC=CC=N2)OCCN(C)C	0.84	Doan et al. 2002				8.7	3.1		ACD Percepta prediction	0.0477244	270.37	7.88883e-07							0.64	4.36516	17.218	1.23598	0.15425	-0.811775	0.0073615	-2.13303											3.04304	1104.19	4355.38	3.63903	16.0984	1.20678	0.768286	-0.114477
Doxylamine	84	CC(C1=CC=CC=C1)(C2=CC=CC=N2)OCCN(C)C	11.0383	Wang et al. 2005				8.7	3.1		ACD Percepta prediction	0.0477244	270.37	7.88883e-07							0.64	4.36516	17.218	1.23598	0.15425	-0.811775	0.0073615	-2.13303											3.04304	1104.19	4355.38	3.63903	16.0984	1.20678	0.768286	-0.114477
Eletriptan	85	CN1CCCC1CC2=CNC3=C2C=C(C=C3)CCS(=O)(=O)C4=CC=CC=C4	31.413	Polli et al. 2001				9.2			ACD Percepta prediction	0.0156017	382.5	6.74152e-07																-0.54	0.288403	0.972138	-0.0122721	0.013794	-1.86031	0.00021521	-3.66714		0.553402	3.57603	12.054	1.08113	0.114327	-0.941851	0.00178369	-2.74868
Eletriptan	86	CN1CCCC1CC2=CNC3=C2C=C(C=C3)CCS(=O)(=O)C4=CC=CC=C4	22.6	Wager et al. 2010				9.2			ACD Percepta prediction	0.0156017	382.5	6.74152e-07																-0.54	0.288403	0.972138	-0.0122721	0.013794	-1.86031	0.00021521	-3.66714		0.553402	3.57603	12.054	1.08113	0.114327	-0.941851	0.00178369	-2.74868
Eletriptan	87	CN1CCCC1CC2=CNC3=C2C=C(C=C3)CCS(=O)(=O)C4=CC=CC=C4	44.7973	Doan et al. 2002				9.2			ACD Percepta prediction	0.0156017	382.5	6.74152e-07																-0.54	0.288403	0.972138	-0.0122721	0.013794	-1.86031	0.00021521	-3.66714		0.553402	3.57603	12.054	1.08113	0.114327	-0.941851	0.00178369	-2.74868
Emetine	88	CCC1CN2CCC3=CC(=C(C=C3C2CC1CC4C5=CC(=C(C=C5CCN4)OC)OC)OC)OC	29.2708	Polli et al. 2001				8.9	7.3		ACD Percepta prediction	0.0173185	480.639	6.07891e-07																3.46	2884.03	8765.89	3.9428	28.97	1.46195	0.501718	-0.299541		3.34	2187.76	6649.61	3.8228	22.9693	1.36115	0.397795	-0.400341
Erythromycin	89	CCC1C(C(C(C(=O)C(CC(C(C(C(C(C(=O)O1)C)OC2CC(C(C(O2)C)O)(C)OC)C)OC3C(C(CC(O3)C)N(C)C)O)(C)O)C)C)O)(C)O	143.617	Polli et al. 2001				8.82			Avdeef 2012, Table 3.14	0.0366264	733.93	5.0182e-07							-7.05	8.91251e-08	2.23624e-07	-6.65048	3.66096e-08	-7.4364	1.34088e-09	-8.87261											0.868427	7.3863	18.533	1.26795	0.164087	-0.784926	0.00600992	-2.22113
Erythromycin	90	CCC1C(C(C(C(=O)C(CC(C(C(C(C(C(=O)O1)C)OC2CC(C(C(O2)C)O)(C)OC)C)OC3C(C(CC(O3)C)N(C)C)O)(C)O)C)C)O)(C)O	35	Huang et al. 2006				8.82			Avdeef 2012, Table 3.14	0.0366264	733.93	5.0182e-07							-7.05	8.91251e-08	2.23624e-07	-6.65048	3.66096e-08	-7.4364	1.34088e-09	-8.87261											0.868427	7.3863	18.533	1.26795	0.164087	-0.784926	0.00600992	-2.22113
Etoposide	91	CC1OCC2C(O1)C(C(C(O2)OC3C4COC(=O)C4C(C5=CC6=C(C=C35)OCO6)C7=CC(=C(C(=C7)OC)O)OC)O)O	34.6667	Troutman & Thakker 2003	8.53						Avdeef 2012, Table 3.14	0.930985	588.6	5.54576e-07		2.19607e-07	-6.65835	2.04451e-07	-6.68941											-6.3	5.01187e-07	1.38973e-06	-5.85707	1.69849e-07	-6.76994	1.58127e-07	-6.80099		-3.47769	0.000332896	0.00092308	-3.03476	3.98842e-05	-4.3992	3.71316e-05	-4.43026
Etoposide	92	CC1OCC2C(O1)C(C(C(O2)OC3C4COC(=O)C4C(C5=CC6=C(C=C35)OCO6)C7=CC(=C(C(=C7)OC)O)OC)O)O	2.83178	Polli et al. 2001	8.53						Avdeef 2012, Table 3.14	0.930985	588.6	5.54576e-07		2.19607e-07	-6.65835	2.04451e-07	-6.68941											-6.3	5.01187e-07	1.38973e-06	-5.85707	1.69849e-07	-6.76994	1.58127e-07	-6.80099		-3.47769	0.000332896	0.00092308	-3.03476	3.98842e-05	-4.3992	3.71316e-05	-4.43026
Etoposide	93	CC1OCC2C(O1)C(C(C(O2)OC3C4COC(=O)C4C(C5=CC6=C(C=C35)OCO6)C7=CC(=C(C(=C7)OC)O)OC)O)O	13.8462	Wang et al. 2005	8.53						Avdeef 2012, Table 3.14	0.930985	588.6	5.54576e-07		2.19607e-07	-6.65835	2.04451e-07	-6.68941											-6.3	5.01187e-07	1.38973e-06	-5.85707	1.69849e-07	-6.76994	1.58127e-07	-6.80099		-3.47769	0.000332896	0.00092308	-3.03476	3.98842e-05	-4.3992	3.71316e-05	-4.43026
Famciclovir	94	CC(=O)OCC(CCN1C=NC2=CN=C(N=C21)N)COC(=O)C	3.17	Doan et al. 2002				5.29	2.66		Avdeef 2012, Table 8.6	0.992297	321.33	7.29526e-07		1.65461e-05	-4.7813	1.64187e-05	-4.78466		-3.97	0.000107152	0.000390851	-3.40799	1.93771e-05	-4.71271	1.92279e-05	-4.71607											-3.75	0.000177828	0.000648651	-3.18799	2.96544e-05	-4.52791	2.9426e-05	-4.53127
Fexofenadine	95	CC(C)(C1=CC=C(C=C1)C(CCCN2CCC(CC2)C(C3=CC=CC=C3)(C4=CC=CC=C4)O)O)C(=O)O	3.94118	Obradovic et al. 2007	4.25			9.53			Yasui-Furukori et al. 2005	0.000629466	501.7	5.96196e-07																-0.74	0.18197	0.542449	-0.265641	0.00845009	-2.07314	5.31905e-06	-5.27417		0.785257	6.09898	18.1809	1.25962	0.161465	-0.791923	0.000101636	-3.99295
Fluoxetine	96	CNCCC(C1=CC=CC=C1)OC2=CC=C(C=C2)C(F)(F)F	0.68	Carrara et al. 2007				9.96			Avdeef 2012, Table 3.14	0.00274666	309.33	7.42213e-07							3.7	5011.87	18599.4	4.2695	54.4978	1.73638	0.149687	-0.824816											4.42621	26681.6	99017.1	4.99571	222.022	2.3464	0.60982	-0.214798
Fluoxetine	97	CNCCC(C1=CC=CC=C1)OC2=CC=C(C=C2)C(F)(F)F	0.6	Feng et al. 2008				9.96			Avdeef 2012, Table 3.14	0.00274666	309.33	7.42213e-07							3.7	5011.87	18599.4	4.2695	54.4978	1.73638	0.149687	-0.824816											4.42621	26681.6	99017.1	4.99571	222.022	2.3464	0.60982	-0.214798
Fluoxetine	98	CNCCC(C1=CC=CC=C1)OC2=CC=C(C=C2)C(F)(F)F	1.18	Doan et al. 2002				9.96			Avdeef 2012, Table 3.14	0.00274666	309.33	7.42213e-07							3.7	5011.87	18599.4	4.2695	54.4978	1.73638	0.149687	-0.824816											4.42621	26681.6	99017.1	4.99571	222.022	2.3464	0.60982	-0.214798
Fluoxetine	99	CNCCC(C1=CC=CC=C1)OC2=CC=C(C=C2)C(F)(F)F	5.2	Wager et al. 2010				9.96			Avdeef 2012, Table 3.14	0.00274666	309.33	7.42213e-07							3.7	5011.87	18599.4	4.2695	54.4978	1.73638	0.149687	-0.824816											4.42621	26681.6	99017.1	4.99571	222.022	2.3464	0.60982	-0.214798
Fluoxetine	100	CNCCC(C1=CC=CC=C1)OC2=CC=C(C=C2)C(F)(F)F	2.69059	Wang et al. 2005				9.96			Avdeef 2012, Table 3.14	0.00274666	309.33	7.42213e-07							3.7	5011.87	18599.4	4.2695	54.4978	1.73638	0.149687	-0.824816											4.42621	26681.6	99017.1	4.99571	222.022	2.3464	0.60982	-0.214798
Fluvoxamine	101	COCCCCC(=NOCCN)C1=CC=C(C=C1)C(F)(F)F	0.7	Feng et al. 2008				8.6			ACD Percepta prediction	0.0593509	318.33	7.32633e-07							1.88	75.8578	277.879	2.44386	1.59529	0.202839	0.0946819	-1.02373											2.96	912.011	3340.85	3.52386	12.8837	1.11004	0.764658	-0.116533
Fluvoxamine	102	COCCCCC(=NOCCN)C1=CC=C(C=C1)C(F)(F)F	3.1	Wager et al. 2010				8.6			ACD Percepta prediction	0.0593509	318.33	7.32633e-07							1.88	75.8578	277.879	2.44386	1.59529	0.202839	0.0946819	-1.02373											2.96	912.011	3340.85	3.52386	12.8837	1.11004	0.764658	-0.116533
Gefitinib	103	COC1=C(C=C2C(=C1)N=CN=C2NC3=CC(=C(C=C3)F)Cl)OCCCN4CCOCC4	22.3	Wegler et al. 2021				7.2	5.4		Zhou et al. 2012	0.407181	446.9	6.28268e-07																2.6	398.107	1250.59	3.09711	5.64386	0.751576	2.29807	0.361364		1.60755	40.5088	127.252	2.10466	0.827786	-0.0820819	0.337059	-0.472295
Glibenclamide	104	COC1=C(C=C(C=C1)Cl)C(=O)NCCC2=CC=C(C=C2)S(=O)(=O)NC(=O)NC3CCCCC3	25.1	Wegler et al. 2021	5.18						Avdeef 2012, Table 3.14	0.00598951	494	6.00387e-07		0.00429439	-2.3671	2.57213e-05	-4.58971		-1.37	0.042658	0.128056	-0.892598	0.00251314	-2.59978	1.50525e-05	-4.82239											-1.33	0.0467735	0.140411	-0.852598	0.0027153	-2.56618	1.62633e-05	-4.78879
Guanfacine	105	C1=CC(=C(C(=C1)Cl)CC(=O)N=C(N)N)Cl	1.23	Doan et al. 2002				6.45			Avdeef 2012, Table 8.6	0.899117	246.09	8.23236e-07		1.90082e-05	-4.72106	1.70906e-05	-4.76724											0.48	3.01995	12.4307	1.09449	0.117321	-0.930625	0.105485	-0.976808		-2.83028	0.00147817	0.0060844	-2.21578	0.000194421	-3.71126	0.000174807	-3.75744
Guanfacine	106	C1=CC(=C(C(=C1)Cl)CC(=O)N=C(N)N)Cl	3.01167	Wang et al. 2005				6.45			Avdeef 2012, Table 8.6	0.899117	246.09	8.23236e-07		1.90082e-05	-4.72106	1.70906e-05	-4.76724											0.48	3.01995	12.4307	1.09449	0.117321	-0.930625	0.105485	-0.976808		-2.83028	0.00147817	0.0060844	-2.21578	0.000194421	-3.71126	0.000174807	-3.75744
Hydrocortisone	107	CC12CCC(=O)C=C1CCC3C2C(CC4(C3CCC4(C(=O)CO)O)C)O	6.3	Hellinger et al. 2012	13.2	14.5					ACD Percepta prediction	0.999998	362.5	6.90754e-07		4.30296e-05	-4.36623	4.30296e-05	-4.36623		-3.6	0.000251189	0.000867548	-3.06171	3.78588e-05	-4.42183	3.78587e-05	-4.42183											-4.28693	5.16506e-05	0.000178389	-3.74863	1.00265e-05	-4.99885	1.00265e-05	-4.99885
Imatinib	108	CC1=C(C=C(C=C1)NC(=O)C2=CC=C(C=C2)CN3CCN(CC3)C)NC4=NC=CC(=N4)C5=CN=CC=C5	153	Wegler et al. 2021				7.88	3.98	2.89	Avdeef 2012, Table 3.14	0.248688	493.6	6.00608e-07																-2.3	0.00501187	0.0150508	-1.82244	0.000416055	-3.38085	0.000103468	-3.98519		2.13	134.896	405.099	2.60756	2.18953	0.340351	0.544511	-0.263994
Indinavir	109	CC(C)(C)NC(=O)C1CN(CCN1CC(CC(CC2=CC=CC=C2)C(=O)NC3C(CC4=CC=CC=C34)O)O)CC5=CN=CC=C5	12	Gertz et al. 2010				7.24	3.18		Avdeef 2012, Table 8.6	0.591061	613.79	5.44148e-07							-5.5	3.16228e-06	8.60373e-06	-5.06531	7.85483e-07	-6.10486	4.64269e-07	-6.33323											-0.728156	0.187001	0.508781	-0.293469	0.0080073	-2.09651	0.0047328	-2.32488
Indinavir	110	CC(C)(C)NC(=O)C1CN(CCN1CC(CC(CC2=CC=CC=C2)C(=O)NC3C(CC4=CC=CC=C34)O)O)CC5=CN=CC=C5	20.2532	Polli et al. 2001				7.24	3.18		Avdeef 2012, Table 8.6	0.591061	613.79	5.44148e-07							-5.5	3.16228e-06	8.60373e-06	-5.06531	7.85483e-07	-6.10486	4.64269e-07	-6.33323											-0.728156	0.187001	0.508781	-0.293469	0.0080073	-2.09651	0.0047328	-2.32488
Indinavir	111	CC(C)(C)NC(=O)C1CN(CCN1CC(CC(CC2=CC=CC=C2)C(=O)NC3C(CC4=CC=CC=C34)O)O)CC5=CN=CC=C5	24.6	Doan et al. 2002				7.24	3.18		Avdeef 2012, Table 8.6	0.591061	613.79	5.44148e-07							-5.5	3.16228e-06	8.60373e-06	-5.06531	7.85483e-07	-6.10486	4.64269e-07	-6.33323											-0.728156	0.187001	0.508781	-0.293469	0.0080073	-2.09651	0.0047328	-2.32488
Indomethacin	112	CC1=C(C2=C(N1C(=O)C3=CC=C(C=C3)Cl)C=CC(=C2)OC)CC(=O)O	0.97	Doan et al. 2002	4.13						Avdeef 2012, Table 8.6	0.000536744	357.8	6.9485e-07							0.92	8.31764	28.8975	1.46086	0.238299	-0.622877	0.000127906	-3.89311											0.891851	7.79562	27.0839	1.43271	0.225672	-0.646522	0.000121128	-3.91676
Indomethacin	113	CC1=C(C2=C(N1C(=O)C3=CC=C(C=C3)Cl)C=CC(=C2)OC)CC(=O)O	3.90929	Wang et al. 2005	4.13						Avdeef 2012, Table 8.6	0.000536744	357.8	6.9485e-07							0.92	8.31764	28.8975	1.46086	0.238299	-0.622877	0.000127906	-3.89311											0.891851	7.79562	27.0839	1.43271	0.225672	-0.646522	0.000121128	-3.91676
Indomethacin	114	CC1=C(C2=C(N1C(=O)C3=CC=C(C=C3)Cl)C=CC(=C2)OC)CC(=O)O	1.16	Hellinger et al. 2012	4.13						Avdeef 2012, Table 8.6	0.000536744	357.8	6.9485e-07							0.92	8.31764	28.8975	1.46086	0.238299	-0.622877	0.000127906	-3.89311											0.891851	7.79562	27.0839	1.43271	0.225672	-0.646522	0.000121128	-3.91676
Indomethacin	115	CC1=C(C2=C(N1C(=O)C3=CC=C(C=C3)Cl)C=CC(=C2)OC)CC(=O)O	0.549828	Carrara et al. 2007	4.13						Avdeef 2012, Table 8.6	0.000536744	357.8	6.9485e-07							0.92	8.31764	28.8975	1.46086	0.238299	-0.622877	0.000127906	-3.89311											0.891851	7.79562	27.0839	1.43271	0.225672	-0.646522	0.000121128	-3.91676
Irinotecan	116	CCC1=C2CN3C(=CC4=C(C3=O)COC(=O)[C@@]4(CC)O)C2=NC5=C1C=C(C=C5)OC(=O)N6CCC(CC6)N7CCCCC7	154.2	Wegler et al. 2021	12.5			9.4	4.7		ACD Percepta prediction	0.00988147	586.7	5.55389e-07																-8.97	1.07152e-09	2.97555e-09	-8.52643	9.72292e-10	-9.0122	9.60767e-12	-11.0174		1.13661	13.6966	38.0346	1.58018	0.300158	-0.522649	0.00296601	-2.52783
Labetalola	117	CC(CCC1=CC=CC=C1)NCC(C2=CC(=C(C=C2)O)C(=O)N)O	60.6333	Wang et al. 2005	7.25			9.03			Avdeef 2012, Table 8.6	0.0330861	328.4	7.22369e-07							-2.71	0.00194984	0.00704254	-2.15227	0.000219833	-3.65791	7.27342e-06	-5.13826											-0.979271	0.104889	0.378842	-0.421542	0.00625035	-2.2041	0.0002068	-3.68445
Labetalola	118	CC(CCC1=CC=CC=C1)NCC(C2=CC(=C(C=C2)O)C(=O)N)O	8.85086	Doan et al. 2002	7.25			9.03			Avdeef 2012, Table 8.6	0.0330861	328.4	7.22369e-07							-2.71	0.00194984	0.00704254	-2.15227	0.000219833	-3.65791	7.27342e-06	-5.13826											-0.979271	0.104889	0.378842	-0.421542	0.00625035	-2.2041	0.0002068	-3.68445
Labetalola	119	CC(CCC1=CC=CC=C1)NCC(C2=CC(=C(C=C2)O)C(=O)N)O	2.8	Simoff et al. 2016	7.25			9.03			Avdeef 2012, Table 8.6	0.0330861	328.4	7.22369e-07							-2.71	0.00194984	0.00704254	-2.15227	0.000219833	-3.65791	7.27342e-06	-5.13826											-0.979271	0.104889	0.378842	-0.421542	0.00625035	-2.2041	0.0002068	-3.68445
Labetalola	120	CC(CCC1=CC=CC=C1)NCC(C2=CC(=C(C=C2)O)C(=O)N)O	15.3	Hellinger et al. 2012	7.25			9.03			Avdeef 2012, Table 8.6	0.0330861	328.4	7.22369e-07							-2.71	0.00194984	0.00704254	-2.15227	0.000219833	-3.65791	7.27342e-06	-5.13826											-0.979271	0.104889	0.378842	-0.421542	0.00625035	-2.2041	0.0002068	-3.68445
Lincomycin	121	CCCC1CC(N(C1)C)C(=O)NC(C2C(C(C(C(O2)SC)O)O)O)C(C)O	3.2	Wang et al. 2005				7.77			Avdeef 2012, Table 8.6	0.299023	406.5	6.55821e-07							-8.22	6.0256e-09	1.97586e-08	-7.70424	4.76908e-09	-8.32157	1.42606e-09	-8.84586											-2.47	0.00338844	0.0111111	-1.95424	0.000322429	-3.49157	9.64137e-05	-4.01586
Loperamide	122	CN(C)C(=O)C(CCN1CCC(CC1)(C2=CC=C(C=C2)Cl)O)(C3=CC=CC=C3)C4=CC=CC=C4	2.5	Simoff et al. 2016				8.7			Avdeef 2012, Table 3.14	0.0477267	477.037	6.09966e-07							0.45	2.81838	8.59559	0.934276	0.0860581	-1.06521	0.00410727	-2.38645											2.89174	779.366	2376.93	3.37602	9.67954	0.985855	0.461972	-0.335384
Loperamide	123	CN(C)C(=O)C(CCN1CCC(CC1)(C2=CC=C(C=C2)Cl)O)(C3=CC=CC=C3)C4=CC=CC=C4	9.4	Feng et al. 2008				8.7			Avdeef 2012, Table 3.14	0.0477267	477.037	6.09966e-07							0.45	2.81838	8.59559	0.934276	0.0860581	-1.06521	0.00410727	-2.38645											2.89174	779.366	2376.93	3.37602	9.67954	0.985855	0.461972	-0.335384
Loperamide	124	CN(C)C(=O)C(CCN1CCC(CC1)(C2=CC=C(C=C2)Cl)O)(C3=CC=CC=C3)C4=CC=CC=C4	7.77555	Polli et al. 2001				8.7			Avdeef 2012, Table 3.14	0.0477267	477.037	6.09966e-07							0.45	2.81838	8.59559	0.934276	0.0860581	-1.06521	0.00410727	-2.38645											2.89174	779.366	2376.93	3.37602	9.67954	0.985855	0.461972	-0.335384
Loperamide	125	CN(C)C(=O)C(CCN1CCC(CC1)(C2=CC=C(C=C2)Cl)O)(C3=CC=CC=C3)C4=CC=CC=C4	236.889	Wang et al. 2005				8.7			Avdeef 2012, Table 3.14	0.0477267	477.037	6.09966e-07							0.45	2.81838	8.59559	0.934276	0.0860581	-1.06521	0.00410727	-2.38645											2.89174	779.366	2376.93	3.37602	9.67954	0.985855	0.461972	-0.335384
Loperamide	126	CN(C)C(=O)C(CCN1CCC(CC1)(C2=CC=C(C=C2)Cl)O)(C3=CC=CC=C3)C4=CC=CC=C4	9.94852	Doan et al. 2002				8.7			Avdeef 2012, Table 3.14	0.0477267	477.037	6.09966e-07							0.45	2.81838	8.59559	0.934276	0.0860581	-1.06521	0.00410727	-2.38645											2.89174	779.366	2376.93	3.37602	9.67954	0.985855	0.461972	-0.335384
Loperamide	127	CN(C)C(=O)C(CCN1CCC(CC1)(C2=CC=C(C=C2)Cl)O)(C3=CC=CC=C3)C4=CC=CC=C4	17.8	Hellinger et al. 2012				8.7			Avdeef 2012, Table 3.14	0.0477267	477.037	6.09966e-07							0.45	2.81838	8.59559	0.934276	0.0860581	-1.06521	0.00410727	-2.38645											2.89174	779.366	2376.93	3.37602	9.67954	0.985855	0.461972	-0.335384
Lopinavir	128	CC1=C(C(=CC=C1)C)OCC(=O)NC(CC2=CC=CC=C2)C(CC(CC3=CC=CC=C3)NC(=O)C(C(C)C)N4CCCNC4=O)O	7.23684	Luo et al. 2010	12.3	13.3	14.1	-0.5			ACD Percepta prediction	0.999987	628.8	5.38225e-07																0.78	6.0256	16.2156	1.20993	0.146671	-0.833656	0.146669	-0.833661		2.29672	198.025	532.911	2.72665	2.7567	0.44039	2.75667	0.440384
Loratadine	129	CCOC(=O)N1CCC(=C2C3=C(CCC4=C2N=CC=C4)C=C(C=C3)Cl)CC1	0.9	Feng et al. 2008				4.16			Avdeef 2012, Table 8.6	0.999425	382.88	6.73849e-07							2.46	288.403	971.701	2.98753	4.56591	0.659527	4.56328	0.659277											3.69064	4905.04	16526.3	4.21817	49.3477	1.69327	49.3193	1.69302
Loratadine	130	CCOC(=O)N1CCC(=C2C3=C(CCC4=C2N=CC=C4)C=C(C=C3)Cl)CC1	1.9	Chen et al. 2003				4.16			Avdeef 2012, Table 8.6	0.999425	382.88	6.73849e-07							2.46	288.403	971.701	2.98753	4.56591	0.659527	4.56328	0.659277											3.69064	4905.04	16526.3	4.21817	49.3477	1.69327	49.3193	1.69302
Loratadine	131	CCOC(=O)N1CCC(=C2C3=C(CCC4=C2N=CC=C4)C=C(C=C3)Cl)CC1	1.90152	Polli et al. 2001				4.16			Avdeef 2012, Table 8.6	0.999425	382.88	6.73849e-07							2.46	288.403	971.701	2.98753	4.56591	0.659527	4.56328	0.659277											3.69064	4905.04	16526.3	4.21817	49.3477	1.69327	49.3193	1.69302
Loratadine	132	CCOC(=O)N1CCC(=C2C3=C(CCC4=C2N=CC=C4)C=C(C=C3)Cl)CC1	7.36842	Obradovic et al. 2007				4.16			Avdeef 2012, Table 8.6	0.999425	382.88	6.73849e-07							2.46	288.403	971.701	2.98753	4.56591	0.659527	4.56328	0.659277											3.69064	4905.04	16526.3	4.21817	49.3477	1.69327	49.3193	1.69302
Lovastatin acid	133	CCC(C)C(=O)OC1CC(C=C2C1C(C(C=C2)C)CCC(CC(CC(=O)O)O)O)C	3.17	Chen et al. 2005	4.3	15.6					ACD Percepta prediction	0.000793698	422.6	6.44383e-07																-2.73	0.00186209	0.00599948	-2.22189	0.000192139	-3.71638	1.525e-07	-6.81673		-0.83	0.147911	0.476556	-0.321886	0.00757906	-2.12038	6.01549e-06	-5.22073
Methylprednisolone	134	CC1CC2C3CCC(C3(CC(C2C4(C1=CC(=O)C=C4)C)O)C)(C(=O)CO)O	14.6656	Troutman & Thakker 2003	13.2	14.5					ACD Percepta prediction	0.999998	374.5	6.80638e-07		3.48941e-05	-4.45725	3.4894e-05	-4.45725		-3.33	0.000467735	0.00159179	-2.79811	6.30354e-05	-4.20042	6.30353e-05	-4.20042											-4.45832	3.48081e-05	0.000118459	-3.92643	7.1088e-06	-5.1482	7.10879e-06	-5.1482
Methysergide	135	CCC(CO)NC(=O)C1CN(C2CC3=CN(C4=CC=CC(=C34)C2=C1)C)C	1.81	Carrara et al. 2007	13.8	15.6		6.9			ACD Percepta prediction	0.759747	353.5	6.98666e-07																-4.04	9.12011e-05	0.000318595	-3.49676	1.632e-05	-4.78728	1.23991e-05	-4.90661		-1.55174	0.028071	0.0980611	-1.0085	0.00200843	-2.69714	0.0015259	-2.81647
Methysergide	136	CCC(CO)NC(=O)C1CN(C2CC3=CN(C4=CC=CC(=C34)C2=C1)C)C	4.32759	Doan et al. 2002	13.8	15.6		6.9			ACD Percepta prediction	0.759747	353.5	6.98666e-07																-4.04	9.12011e-05	0.000318595	-3.49676	1.632e-05	-4.78728	1.23991e-05	-4.90661		-1.55174	0.028071	0.0980611	-1.0085	0.00200843	-2.69714	0.0015259	-2.81647
Mequitazine	137	C1CN2CCC1C(C2)CN3C4=CC=CC=C4SC5=CC=CC=C53	2.81	Doan et al. 2002				10.1	-0.9		ACD Percepta prediction	0.00199129	322.5	7.28326e-07																3.45	2818.38	10263.5	4.0113	33.0741	1.51949	0.0658602	-1.18138		4.46	28840.3	105026	5.0213	233.286	2.36789	0.46454	-0.332977
Mitoxantrone	138	C1=CC(=C2C(=C1NCCNCCO)C(=O)C3=C(C=CC(=C3C2=O)O)O)NCCNCCO	3.37173	Polli et al. 2001	8.95			8.43			Avdeef 2012, Table 8.6	0.0853592	444.5	6.29802e-07							-7.36	4.36516e-08	1.37459e-07	-6.86183	2.43257e-08	-7.61393	2.07643e-09	-8.68268											-2.25639	0.00554124	0.0174494	-1.75822	0.000471081	-3.3269	4.02111e-05	-4.39565
Monensin	139	CCC1(CCC(O1)C2(CCC3(O2)CC(C(C(O3)C(C)C(C(C)C(=O)O)OC)C)O)C)C4C(CC(O4)C5C(CC(C(O5)(CO)O)C)C)C	2.88235	Polli et al. 2001	4.3	12.6	14.9				ACD Percepta prediction	0.000793693	670.9	5.22654e-07																-2.94	0.00114815	0.00300043	-2.52282	0.000107358	-3.96917	8.52093e-08	-7.06951		-1.89	0.0128825	0.0336654	-1.47282	0.000818153	-3.08717	6.49362e-07	-6.18751
Nelfinavir	140	CC1=C(C=CC=C1O)C(=O)NC(CSC2=CC=CC=C2)C(CN3CC4CCCCC4CC3C(=O)NC(C)(C)C)O	8.87139	Polli et al. 2001	11.06			6			Pfizer Inc. (2016)	0.961511	567.784	5.63696e-07																2.19	154.882	436.531	2.64001	2.33138	0.367613	2.24165	0.350567		0.19655	1.57235	4.43164	0.646564	0.0493303	-1.30689	0.0474317	-1.32393
Nelfinavir	141	CC1=C(C=CC=C1O)C(=O)NC(CSC2=CC=CC=C2)C(CN3CC4CCCCC4CC3C(=O)NC(C)(C)C)O	22.3932	Doan et al. 2002	11.06			6			Pfizer Inc. (2016)	0.961511	567.784	5.63696e-07																2.19	154.882	436.531	2.64001	2.33138	0.367613	2.24165	0.350567		0.19655	1.57235	4.43164	0.646564	0.0493303	-1.30689	0.0474317	-1.32393
Nilotinib	142	CC1=C(C=C(C=C1)C(=O)NC2=CC(=CC(=C2)C(F)(F)F)N3C=C(N=C3)C)NC4=NC=CC(=N4)C5=CN=CC=C5	14	Wegler et al. 2021	14.5			5.9	4.8	2	ACD Percepta prediction	0.969272	529.5	5.81807e-07																-0.38	0.416869	1.21269	0.0837486	0.0166092	-1.77965	0.0160988	-1.79321		1.16	14.4544	42.0483	1.62375	0.326549	-0.486051	0.316515	-0.499606
Paliperidone	143	CC1=C(C(=O)N2CCCC(C2=N1)O)CCN3CCC(CC3)C4=NOC5=C4C=CC(=C5)F	4.1	Wager et al. 2010	15.9			8.2	-0.3		ACD Percepta prediction	0.136807	426.5	6.41707e-07																-2.35	0.00446684	0.014332	-1.84369	0.000399298	-3.3987	5.46268e-05	-4.26259		0.44	2.75423	8.83703	0.946307	0.0880841	-1.0551	0.0120505	-1.91899
Paroxetine	144	C1CNCC(C1C2=CC=C(C=C2)F)COC3=CC4=C(C=C3)OCO4	0.7	Feng et al. 2008				9.7			ACD Percepta prediction	0.00498688	329.4	7.21375e-07							0.95	8.91251	32.1463	1.50713	0.260609	-0.58401	0.00129963	-2.88618											3.27	1862.09	6716.32	3.82713	23.1628	1.36479	0.11551	-0.937381
Paroxetine	145	C1CNCC(C1C2=CC=C(C=C2)F)COC3=CC4=C(C=C3)OCO4	5.5	Wager et al. 2010				9.7			ACD Percepta prediction	0.00498688	329.4	7.21375e-07							0.95	8.91251	32.1463	1.50713	0.260609	-0.58401	0.00129963	-2.88618											3.27	1862.09	6716.32	3.82713	23.1628	1.36479	0.11551	-0.937381
Perospirone	146	C1CCC2C(C1)C(=O)N(C2=O)CCCCN3CCN(CC3)C4=NSC5=CC=CC=C54	7.8	Wager et al. 2010				7.9	-0.6	-1.2	ACD Percepta prediction	0.240253	426.6	6.41639e-07																2.52	331.131	1062.33	3.02626	4.92106	0.692059	1.1823	0.0727277		2.92	831.764	2668.46	3.42626	10.6674	1.02806	2.56288	0.408728
Pirenzepine	147	CN1CCN(CC1)CC(=O)N2C3=CC=CC=C3C(=O)NC4=C2N=CC=C4	3.63	Doan et al. 2002				8.59	7.36		Avdeef 2012, Table 8.6	0.0326653	351.4	7.00554e-07							-4.64	2.29087e-05	8.02438e-05	-4.09559	5.12514e-06	-5.29029	1.67414e-07	-6.77621											-4.91	1.23027e-05	4.30935e-05	-4.36559	3.04023e-06	-5.51709	9.93098e-08	-7.00301
Pitavastatina	148	C1CC1C2=NC3=CC=CC=C3C(=C2C=CC(CC(CC(=O)O)O)O)C4=CC=C(C=C4)F	4.9	Wegler et al. 2021	4.2	14.7		5.3			ACD Percepta prediction	0.00147906	421.5	6.45144e-07																-1.46	0.0346737	0.111848	-0.951373	0.00224309	-2.64915	3.31767e-06	-5.47917		-0.3	0.501187	1.61669	0.208627	0.0211469	-1.67475	3.12776e-05	-4.50477
Prazosin	149	COC1=C(C=C2C(=C1)C(=NC(=N2)N3CCN(CC3)C(=O)C4=CC=CO4)N)OC	6.9	Wegler et al. 2021				6.92			Avdeef 2012, Table 8	0.751241	383.401	6.73434e-07																-1.13	0.074131	0.249612	-0.602735	0.00440253	-2.3563	0.00330736	-2.48052		-1.10257	0.0789645	0.265887	-0.575303	0.00464243	-2.33325	0.00348758	-2.45748
Prazosin	150	COC1=C(C=C2C(=C1)C(=NC(=N2)N3CCN(CC3)C(=O)C4=CC=CO4)N)OC	3.2	Feng et al. 2008				6.92			Avdeef 2012, Table 8.6	0.751241	383.401	6.73434e-07																-1.13	0.074131	0.249612	-0.602735	0.00440253	-2.3563	0.00330736	-2.48052		-1.10257	0.0789645	0.265887	-0.575303	0.00464243	-2.33325	0.00348758	-2.45748
Prazosin	151	COC1=C(C=C2C(=C1)C(=NC(=N2)N3CCN(CC3)C(=O)C4=CC=CO4)N)OC	3.5	Chen et al. 2005				6.92			Avdeef 2012, Table 8.6	0.751241	383.401	6.73434e-07																-1.13	0.074131	0.249612	-0.602735	0.00440253	-2.3563	0.00330736	-2.48052		-1.10257	0.0789645	0.265887	-0.575303	0.00464243	-2.33325	0.00348758	-2.45748
Prazosin	152	COC1=C(C=C2C(=C1)C(=NC(=N2)N3CCN(CC3)C(=O)C4=CC=CO4)N)OC	4.62238	Polli et al. 2001				6.92			Avdeef 2012, Table 8.6	0.751241	383.401	6.73434e-07																-1.13	0.074131	0.249612	-0.602735	0.00440253	-2.3563	0.00330736	-2.48052		-1.10257	0.0789645	0.265887	-0.575303	0.00464243	-2.33325	0.00348758	-2.45748
Prednisolone	153	CC12CC(C3C(C1CCC2(C(=O)CO)O)CCC4=CC(=O)C=CC34C)O	5.81507	Troutman & Thakker 2003	13.2	14.5					ACD Percepta prediction	0.999998	360.4	6.92574e-07		1.04133e-05	-4.98241	1.04133e-05	-4.98241		-3.14	0.000724436	0.00250863	-2.60056	9.23691e-05	-4.03447	9.23689e-05	-4.03447											-4.89662	1.26877e-05	4.39359e-05	-4.35718	3.09007e-06	-5.51003	3.09007e-06	-5.51003
Prednisone	154	CC12CC(=O)C3C(C1CCC2(C(=O)CO)O)CCC4=CC(=O)C=CC34C	3.8	Feng et al. 2008	13	14.5					ACD Percepta prediction	0.999997	358.4	6.94322e-07							-3.14	0.000724436	0.00251496	-2.59947	9.25649e-05	-4.03355	9.25646e-05	-4.03355											-4.89662	1.26877e-05	4.40468e-05	-4.35609	3.09662e-06	-5.50911	3.09662e-06	-5.50911
Puromycin	155	CN(C)C1=NC=NC2=C1N=CN2C3C(C(C(O3)CO)NC(=O)C(CC4=CC=C(C=C4)OC)N)O	3.09565	Polli et al. 2001	11.6	13.4	15.2	7.3	3.3		ACD Percepta prediction	0.557272	471.5	6.13201e-07																-8.79	1.62181e-09	4.97248e-09	-8.30343	1.49665e-09	-8.82488	8.34043e-10	-9.07881		-3.09115	0.000810675	0.00248553	-2.60458	9.16542e-05	-4.03785	5.10764e-05	-4.29178
Pyrilamine	156	CN(C)CCN(CC1=CC=C(C=C1)OC)C2=CC=CC=N2	5.57778	Obradovic et al. 2007				8.85	4.2		Avdeef 2012, Table 8.6	0.0342447	285.4	7.69785e-07							1.04	10.9648	42.2026	1.62534	0.327556	-0.484715	0.011217	-1.95012											3.96119	9145.16	35199	4.54653	93.1291	1.96909	3.18918	0.503679
Quinidine	157	COC1=CC2=C(C=CN=C2C=C1)C(C3CC4CCN3CC4C=C)O	6.8	Simoff et al. 2016				8.31	4.19		Avdeef 2012, Table 8.6	0.109489	324.417	7.26373e-07		0.00964604	-2.01565	0.00105614	-2.97628		0.14	1.38038	5.01337	0.70013	0.0547153	-1.26189	0.00599074	-2.22252											0.577697	3.78179	13.7349	1.13783	0.127578	-0.894225	0.0139684	-1.85485
Quinidine	158	COC1=CC2=C(C=CN=C2C=C1)C(C3CC4CCN3CC4C=C)O	16.1	Feng et al. 2008				8.31	4.19		Avdeef 2012, Table 8.6	0.109489	324.417	7.26373e-07		0.00964604	-2.01565	0.00105614	-2.97628		0.14	1.38038	5.01337	0.70013	0.0547153	-1.26189	0.00599074	-2.22252											0.577697	3.78179	13.7349	1.13783	0.127578	-0.894225	0.0139684	-1.85485
Quinidine	159	COC1=CC2=C(C=CN=C2C=C1)C(C3CC4CCN3CC4C=C)O	15	Troutman & Thakker 2003				8.31	4.19		Avdeef 2012, Table 8.6	0.109489	324.417	7.26373e-07		0.00964604	-2.01565	0.00105614	-2.97628		0.14	1.38038	5.01337	0.70013	0.0547153	-1.26189	0.00599074	-2.22252											0.577697	3.78179	13.7349	1.13783	0.127578	-0.894225	0.0139684	-1.85485
Quinidine	160	COC1=CC2=C(C=CN=C2C=C1)C(C3CC4CCN3CC4C=C)O	4.4	Gertz et al. 2010				8.31	4.19		Avdeef 2012, Table 8.6	0.109489	324.417	7.26373e-07		0.00964604	-2.01565	0.00105614	-2.97628		0.14	1.38038	5.01337	0.70013	0.0547153	-1.26189	0.00599074	-2.22252											0.577697	3.78179	13.7349	1.13783	0.127578	-0.894225	0.0139684	-1.85485
Quinidine	161	COC1=CC2=C(C=CN=C2C=C1)C(C3CC4CCN3CC4C=C)O	15	Chen et al. 2005				8.31	4.19		Avdeef 2012, Table 8.6	0.109489	324.417	7.26373e-07		0.00964604	-2.01565	0.00105614	-2.97628		0.14	1.38038	5.01337	0.70013	0.0547153	-1.26189	0.00599074	-2.22252											0.577697	3.78179	13.7349	1.13783	0.127578	-0.894225	0.0139684	-1.85485
Quinidine	162	COC1=CC2=C(C=CN=C2C=C1)C(C3CC4CCN3CC4C=C)O	11.4194	Carrara et al. 2007				8.31	4.19		Avdeef 2012, Table 8.6	0.109489	324.417	7.26373e-07		0.00964604	-2.01565	0.00105614	-2.97628		0.14	1.38038	5.01337	0.70013	0.0547153	-1.26189	0.00599074	-2.22252											0.577697	3.78179	13.7349	1.13783	0.127578	-0.894225	0.0139684	-1.85485
Quinidine	163	COC1=CC2=C(C=CN=C2C=C1)C(C3CC4CCN3CC4C=C)O	338	Wang et al. 2005				8.31	4.19		Avdeef 2012, Table 8.6	0.109489	324.417	7.26373e-07		0.00964604	-2.01565	0.00105614	-2.97628		0.14	1.38038	5.01337	0.70013	0.0547153	-1.26189	0.00599074	-2.22252											0.577697	3.78179	13.7349	1.13783	0.127578	-0.894225	0.0139684	-1.85485
Quinidine	164	COC1=CC2=C(C=CN=C2C=C1)C(C3CC4CCN3CC4C=C)O	27.1978	Polli et al. 2001				8.31	4.19		Avdeef 2012, Table 8.6	0.109489	324.417	7.26373e-07		0.00964604	-2.01565	0.00105614	-2.97628		0.14	1.38038	5.01337	0.70013	0.0547153	-1.26189	0.00599074	-2.22252											0.577697	3.78179	13.7349	1.13783	0.127578	-0.894225	0.0139684	-1.85485
Quinidine	165	COC1=CC2=C(C=CN=C2C=C1)C(C3CC4CCN3CC4C=C)O	16.4	Hellinger et al. 2012				8.31	4.19		Avdeef 2012, Table 8.6	0.109489	324.417	7.26373e-07		0.00964604	-2.01565	0.00105614	-2.97628		0.14	1.38038	5.01337	0.70013	0.0547153	-1.26189	0.00599074	-2.22252											0.577697	3.78179	13.7349	1.13783	0.127578	-0.894225	0.0139684	-1.85485
Ranitidine	166	CNC(=C[N+](=O)[O-])NCCSCC1=CC=C(O1)CN(C)C	2.78814	Troutman & Thakker 2003				8.33	2.15		Avdeef 2012, Table 3.14	0.105137	314.41	7.36757e-07		3.1e-06	-5.50864	3.25924e-07	-6.48688		-3.09	0.000812831	0.00299429	-2.52371	0.000107173	-3.96991	1.12679e-05	-4.94816											-3.62435	0.000237495	0.000874881	-3.05805	3.81274e-05	-4.41876	4.00859e-06	-5.39701
Ranitidine	167	CNC(=C[N+](=O)[O-])NCCSCC1=CC=C(O1)CN(C)C	5.4375	Wang et al. 2005				8.33	2.15		Avdeef 2012, Table 3.14	0.105137	314.41	7.36757e-07		3.1e-06	-5.50864	3.25924e-07	-6.48688		-3.09	0.000812831	0.00299429	-2.52371	0.000107173	-3.96991	1.12679e-05	-4.94816											-3.62435	0.000237495	0.000874881	-3.05805	3.81274e-05	-4.41876	4.00859e-06	-5.39701
Ranitidine	168	CNC(=C[N+](=O)[O-])NCCSCC1=CC=C(O1)CN(C)C	1.35	Polli et al. 2001				8.33	2.15		Avdeef 2012, Table 3.14	0.105137	314.41	7.36757e-07		3.1e-06	-5.50864	3.25924e-07	-6.48688		-3.09	0.000812831	0.00299429	-2.52371	0.000107173	-3.96991	1.12679e-05	-4.94816											-3.62435	0.000237495	0.000874881	-3.05805	3.81274e-05	-4.41876	4.00859e-06	-5.39701
Ranitidine	169	CNC(=C[N+](=O)[O-])NCCSCC1=CC=C(O1)CN(C)C	4.1	Hellinger et al. 2012				8.33	2.15		Avdeef 2012, Table 3.14	0.105137	314.41	7.36757e-07		3.1e-06	-5.50864	3.25924e-07	-6.48688		-3.09	0.000812831	0.00299429	-2.52371	0.000107173	-3.96991	1.12679e-05	-4.94816											-3.62435	0.000237495	0.000874881	-3.05805	3.81274e-05	-4.41876	4.00859e-06	-5.39701
Reserpine	170	COC1C(CC2CN3CCC4=C(C3CC2C1C(=O)OC)NC5=C4C=CC(=C5)OC)OC(=O)C6=CC(=C(C(=C6)OC)OC)OC	3.71512	Polli et al. 2001	12.1			6.5			ACD Percepta prediction	0.888168	608.68	5.46213e-07							-0.9	0.125893	0.34382	-0.463668	0.00576127	-2.23948	0.00511698	-2.29099											2.32079	209.31	571.638	2.75712	2.92403	0.465982	2.59703	0.414477
Rhodamine 123b	171	COC(=O)C1=CC=CC=C1C2=C3C=CC(=N)C=C3OC4=C2C=CC(=C4)N.Cl	15.6122	Troutman & Thakker 2003				10.1			ACD Percepta prediction	0	380.8	6.75514e-07																									x
Rhodamine 123b	172	COC(=O)C1=CC=CC=C1C2=C3C=CC(=N)C=C3OC4=C2C=CC(=C4)N.Cl	114.27	Tang et al. 2004				10.1			ACD Percepta prediction	0	380.8	6.75514e-07																									x
Rhodamine 123b	173	COC(=O)C1=CC=CC=C1C2=C3C=CC(=N)C=C3OC4=C2C=CC(=C4)N.Cl	9.19277	Wang et al. 2005				10.1			ACD Percepta prediction	0	380.8	6.75514e-07																									x
Rhodamine 123b	174	COC(=O)C1=CC=CC=C1C2=C3C=CC(=N)C=C3OC4=C2C=CC(=C4)N.Cl	12.9	Hellinger et al. 2012				10.1			ACD Percepta prediction	0	380.8	6.75514e-07																									x
Rifabutina	175	CC1C=CC=C(C(=O)NC2=C(C3=C(C4=C(C(=C3O)C)OC(C4=O)(OC=CC(C(C(C(C(C(C1O)C)O)C)OC(=O)C)C)OC)C)C5=NC6(CCN(CC6)CC(C)C)N=C25)O)C	6	Gertz et al. 2010	6.9			9.37			ACD Percepta prediction	0.0116275	847	4.70282e-07																-3.57	0.000269153	0.000632891	-3.19867	2.9048e-05	-4.53688	3.37754e-07	-6.4714		-6.1	7.94328e-07	1.86779e-06	-5.72867	2.17729e-07	-6.66208	2.53163e-09	-8.5966
Rimonabant	176	CC1=C(N(N=C1C(=O)NN2CCCCC2)C3=C(C=C(C=C3)Cl)Cl)C4=CC=C(C=C4)Cl	2.5	Wager et al. 2010				2.9	0.9		ACD Percepta prediction	0.999968	463.8	6.17792e-07							1.25	17.7828	54.9303	1.73981	0.408735	-0.388558	0.408722	-0.388572											3.16	1445.44	4464.9	3.64981	16.4377	1.21584	16.4372	1.21583
Risperidone	177	CC1=C(C(=O)N2CCCCC2=N1)CCN3CCC(CC3)C4=NOC5=C4C=CC(=C5)F	1.6	Doan et al. 2002				7.81	2.9		Avdeef 2012, Table 3.14	0.280075	410.485	6.52929e-07							0.09	1.23027	4.01639	0.603836	0.0454174	-1.34278	0.0127203	-1.8955											0.7	5.01187	16.362	1.21384	0.147782	-0.830378	0.0413901	-1.3831
Risperidone	178	CC1=C(C(=O)N2CCCCC2=N1)CCN3CCC(CC3)C4=NOC5=C4C=CC(=C5)F	2.6	Wager et al. 2010				7.81	2.9		Avdeef 2012, Table 3.14	0.280075	410.485	6.52929e-07							0.09	1.23027	4.01639	0.603836	0.0454174	-1.34278	0.0127203	-1.8955											0.7	5.01187	16.362	1.21384	0.147782	-0.830378	0.0413901	-1.3831
Risperidone	179	CC1=C(C(=O)N2CCCCC2=N1)CCN3CCC(CC3)C4=NOC5=C4C=CC(=C5)F	2.1	Hellinger et al. 2012				7.81	2.9		Avdeef 2012, Table 3.14	0.280075	411.485	6.5221e-07							0.09	1.23027	4.01197	0.603358	0.0453754	-1.34318	0.0127085	-1.89591											0.7	5.01187	16.344	1.21336	0.147646	-0.83078	0.0413518	-1.38351
Risperidone	180	CC1=C(C(=O)N2CCCCC2=N1)CCN3CCC(CC3)C4=NOC5=C4C=CC(=C5)F	1.2	Feng et al. 2008				7.81	2.9		Avdeef 2012, Table 3.14	0.280075	410.485	6.52929e-07							0.09	1.23027	4.01639	0.603836	0.0454174	-1.34278	0.0127203	-1.8955											0.7	5.01187	16.362	1.21384	0.147782	-0.830378	0.0413901	-1.3831
Ritonavir	181	CC(C)C1=NC(=CS1)CN(C)C(=O)NC(C(C)C)C(=O)NC(CC2=CC=CC=C2)CC(C(CC3=CC=CC=C3)NC(=O)OCC4=CN=CS4)O	25	Simoff et al. 2016				2.42			Avdeef 2012, Table 3.14	0.99999	720.9	5.05909e-07																0.84	6.91831	17.5002	1.24304	0.156371	-0.805844	0.156369	-0.805849		2.37517	237.232	600.089	2.77822	3.0458	0.483701	3.04577	0.483697
Ritonavir	182	CC(C)C1=NC(=CS1)CN(C)C(=O)NC(C(C)C)C(=O)NC(CC2=CC=CC=C2)CC(C(CC3=CC=CC=C3)NC(=O)OCC4=CN=CS4)O	49.5	Feng et al. 2008				2.42			Avdeef 2012, Table 3.14	0.99999	720.9	5.05909e-07																0.84	6.91831	17.5002	1.24304	0.156371	-0.805844	0.156369	-0.805849		2.37517	237.232	600.089	2.77822	3.0458	0.483701	3.04577	0.483697
Ritonavir	183	CC(C)C1=NC(=CS1)CN(C)C(=O)NC(C(C)C)C(=O)NC(CC2=CC=CC=C2)CC(C(CC3=CC=CC=C3)NC(=O)OCC4=CN=CS4)O	12.5532	Troutman & Thakker 2003				2.42			Avdeef 2012, Table 3.14	0.99999	720.9	5.05909e-07																0.84	6.91831	17.5002	1.24304	0.156371	-0.805844	0.156369	-0.805849		2.37517	237.232	600.089	2.77822	3.0458	0.483701	3.04577	0.483697
Ritonavir	184	CC(C)C1=NC(=CS1)CN(C)C(=O)NC(C(C)C)C(=O)NC(CC2=CC=CC=C2)CC(C(CC3=CC=CC=C3)NC(=O)OCC4=CN=CS4)O	53.9241	Polli et al. 2001				2.42			Avdeef 2012, Table 3.14	0.99999	720.9	5.05909e-07																0.84	6.91831	17.5002	1.24304	0.156371	-0.805844	0.156369	-0.805849		2.37517	237.232	600.089	2.77822	3.0458	0.483701	3.04577	0.483697
Saquinavir	185	CC(C)(C)NC(=O)C1CC2CCCCC2CN1CC(C(CC3=CC=CC=C3)NC(=O)C(CC(=O)N)NC(=O)C4=NC5=CC=CC=C5C=C4)O	55	Simoff et al. 2016				6.91			Avdeef 2012, Table 3.14	0.755519	670.8	5.22689e-07							-2.97	0.00107152	0.00280036	-2.55279	0.000101312	-3.99434	7.65428e-05	-4.1161											0.133387	1.35953	3.55304	0.550601	0.0409736	-1.3875	0.0309564	-1.50925
Saquinavir	186	CC(C)(C)NC(=O)C1CC2CCCCC2CN1CC(C(CC3=CC=CC=C3)NC(=O)C(CC(=O)N)NC(=O)C4=NC5=CC=CC=C5C=C4)O	75	Gertz et al. 2010				6.91			Avdeef 2012, Table 3.14	0.755519	670.8	5.22689e-07							-2.97	0.00107152	0.00280036	-2.55279	0.000101312	-3.99434	7.65428e-05	-4.1161											0.133387	1.35953	3.55304	0.550601	0.0409736	-1.3875	0.0309564	-1.50925
Saquinavir	187	CC(C)(C)NC(=O)C1CC2CCCCC2CN1CC(C(CC3=CC=CC=C3)NC(=O)C(CC(=O)N)NC(=O)C4=NC5=CC=CC=C5C=C4)O	62.7907	Troutman & Thakker 2003				6.91			Avdeef 2012, Table 3.14	0.755519	670.8	5.22689e-07							-2.97	0.00107152	0.00280036	-2.55279	0.000101312	-3.99434	7.65428e-05	-4.1161											0.133387	1.35953	3.55304	0.550601	0.0409736	-1.3875	0.0309564	-1.50925
Saquinavir	188	CC(C)(C)NC(=O)C1CC2CCCCC2CN1CC(C(CC3=CC=CC=C3)NC(=O)C(CC(=O)N)NC(=O)C4=NC5=CC=CC=C5C=C4)O	164.452	Polli et al. 2001				6.91			Avdeef 2012, Table 3.14	0.755519	670.8	5.22689e-07							-2.97	0.00107152	0.00280036	-2.55279	0.000101312	-3.99434	7.65428e-05	-4.1161											0.133387	1.35953	3.55304	0.550601	0.0409736	-1.3875	0.0309564	-1.50925
Saquinavir	189	CC(C)(C)NC(=O)C1CC2CCCCC2CN1CC(C(CC3=CC=CC=C3)NC(=O)C(CC(=O)N)NC(=O)C4=NC5=CC=CC=C5C=C4)O	261	Doan et al. 2002				6.91			Avdeef 2012, Table 3.14	0.755519	670.8	5.22689e-07							-2.97	0.00107152	0.00280036	-2.55279	0.000101312	-3.99434	7.65428e-05	-4.1161											0.133387	1.35953	3.55304	0.550601	0.0409736	-1.3875	0.0309564	-1.50925
Sertindole	190	C1CN(CCC1C2=CN(C3=C2C=C(C=C3)Cl)C4=CC=C(C=C4)F)CCN5CCNC5=O	10.4	Wager et al. 2010	-1.9			8.4	13.6		ACD Percepta prediction	4.97238e-10	440.9	6.32126e-07																-0.03	0.933254	2.94967	0.469774	0.0350437	-1.45539	1.7425e-11	-10.7588		2.14	138.038	436.289	2.63977	2.33029	0.36741	1.15871e-09	-8.93603
Sertraline	191	CNC1CCC(C2=CC=CC=C12)C3=CC(=C(C=C3)Cl)Cl	3.6	Feng et al. 2008				9.07			Avdeef 2012, Table 3.14	0.0209321	306.229	7.45609e-07							4.57	37153.5	138510	5.14148	294.336	2.46884	6.16108	0.789657											4.72	52480.7	195650	5.29148	393.409	2.59484	8.23487	0.915657
Sertraline	192	CNC1CCC(C2=CC=CC=C12)C3=CC(=C(C=C3)Cl)Cl	11.2	Wager et al. 2010				9.07			Avdeef 2012, Table 3.14	0.0209321	306.229	7.45609e-07							4.57	37153.5	138510	5.14148	294.336	2.46884	6.16108	0.789657											4.72	52480.7	195650	5.29148	393.409	2.59484	8.23487	0.915657
Sotalola	193	CC(C)NCC(C1=CC=C(C=C1)NS(=O)(=O)C)O	7	Liu et al. 2012	8.11			9.5			Avdeef 2012, Table 8.6	0.0188387	272.37	7.86254e-07																									-2.81757	0.00152204	0.00598354	-2.22304	0.00019171	-3.71736	3.61157e-06	-5.4423
Tacrolimus	194	CC1CC(C2C(CC(C(O2)(C(=O)C(=O)N3CCCCC3C(=O)OC(C(C(CC(=O)C(C=C(C1)C)CC=C)O)C)C(=CC4CCC(C(C4)OC)O)C)O)C)OC)OC	4.6	Gertz et al. 2010	10.1	14.4	15.2				ACD Percepta prediction	0.998009	804	4.81514e-07																-1.65	0.0223872	0.0538988	-1.26842	0.00121486	-2.91547	0.00121244	-2.91634		1.71	51.2861	123.475	2.09158	0.807098	-0.0930737	0.805491	-0.0939394
Talinolol	195	CC(C)(C)NCC(COC1=CC=C(C=C1)NC(=O)NC2CCCCC2)O	31.7	Troutman & Thakker 2003	13.8	14.8		9.6	0.9		ACD Percepta prediction	0.00627001	363.494	6.89898e-07		8.86557e-05	-4.05229	5.55872e-07	-6.25502											0.45	2.81838	9.72198	0.987755	0.0954364	-1.02029	0.000598387	-3.22302		-1.41453	0.0385005	0.132807	-0.876779	0.00259123	-2.58649	1.6247e-05	-4.78923
Talinolol	196	CC(C)(C)NCC(COC1=CC=C(C=C1)NC(=O)NC2CCCCC2)O	27.7	Hellinger et al. 2012	13.8	14.8		9.6	0.9		ACD Percepta prediction	0.00627001	363.494	6.89898e-07		8.86557e-05	-4.05229	5.55872e-07	-6.25502											0.45	2.81838	9.72198	0.987755	0.0954364	-1.02029	0.000598387	-3.22302		-1.41453	0.0385005	0.132807	-0.876779	0.00259123	-2.58649	1.6247e-05	-4.78923
Taxol/Paclitaxel	197	CC1=C2C(C(=O)C3(C(CC4C(C3C(C(C2(C)C)(CC1OC(=O)C(C(C5=CC=CC=C5)NC(=O)C6=CC=CC=C6)O)O)OC(=O)C7=CC=CC=C7)(CO4)OC(=O)C)O)C)OC(=O)C	42.2148	Troutman & Thakker 2003	12.7	13.4	14.1	-1.9			ACD Percepta prediction	0.999995	853.9	4.68557e-07																-2.43	0.00371535	0.00870427	-2.06027	0.000262649	-3.58062	0.000262647	-3.58063		1.68917	48.8839	114.524	2.0589	0.75766	-0.120526	0.757656	-0.120528
Taxol/Paclitaxel	198	CC1=C2C(C(=O)C3(C(CC4C(C3C(C(C2(C)C)(CC1OC(=O)C(C(C5=CC=CC=C5)NC(=O)C6=CC=CC=C6)O)O)OC(=O)C7=CC=CC=C7)(CO4)OC(=O)C)O)C)OC(=O)C	108	Polli et al. 2001	12.7	13.4	14.1	-1.9			ACD Percepta prediction	0.999995	853.9	4.68557e-07																-2.43	0.00371535	0.00870427	-2.06027	0.000262649	-3.58062	0.000262647	-3.58063		1.68917	48.8839	114.524	2.0589	0.75766	-0.120526	0.757656	-0.120528
Taxol/Paclitaxel	199	CC1=C2C(C(=O)C3(C(CC4C(C3C(C(C2(C)C)(CC1OC(=O)C(C(C5=CC=CC=C5)NC(=O)C6=CC=CC=C6)O)O)OC(=O)C7=CC=CC=C7)(CO4)OC(=O)C)O)C)OC(=O)C	41.2157	Taub et al. 2005	12.7	13.4	14.1	-1.9			ACD Percepta prediction	0.999995	853.9	4.68557e-07																-2.43	0.00371535	0.00870427	-2.06027	0.000262649	-3.58062	0.000262647	-3.58063		1.68917	48.8839	114.524	2.0589	0.75766	-0.120526	0.757656	-0.120528
Terfenadine	200	CC(C)(C)C1=CC=C(C=C1)C(CCCN2CCC(CC2)C(C3=CC=CC=C3)(C4=CC=CC=C4)O)O	4.66463	Polli et al. 2001				9.62			Avdeef 2012, Table 8.6	0.00598951	471.673	6.13099e-07																3.01	1023.29	3136.9	3.4965	12.2197	1.08706	0.0731899	-1.13555		5.14281	138935	425905	5.62931	756.176	2.87862	4.52912	0.656014
Terfenadine	201	CC(C)(C)C1=CC=C(C=C1)C(CCCN2CCC(CC2)C(C3=CC=CC=C3)(C4=CC=CC=C4)O)O	2.88356	Doan et al. 2002				9.62			Avdeef 2012, Table 8.6	0.00598951	471.673	6.13099e-07																3.01	1023.29	3136.9	3.4965	12.2197	1.08706	0.0731899	-1.13555		5.14281	138935	425905	5.62931	756.176	2.87862	4.52912	0.656014
Terfenadine	202	CC(C)(C)C1=CC=C(C=C1)C(CCCN2CCC(CC2)C(C3=CC=CC=C3)(C4=CC=CC=C4)O)O	18.4355	Obradovic et al. 2007				9.62			Avdeef 2012, Table 8.6	0.00598951	471.673	6.13099e-07																3.01	1023.29	3136.9	3.4965	12.2197	1.08706	0.0731899	-1.13555		5.14281	138935	425905	5.62931	756.176	2.87862	4.52912	0.656014
Topotecana	203	CCC1(C2=C(COC1=O)C(=O)N3CC4=CC5=C(C=CC(=C5CN(C)C)O)N=C4C3=C2)O	48.3	Wegler et al. 2021	6.5			10.7			Strel’tsov et al. 2001	0.000465031	421.4	6.45213e-07																-2.99	0.00102329	0.00330121	-2.48133	0.000116328	-3.93431	5.40963e-08	-7.26683		-1.79	0.0162181	0.0523207	-1.28133	0.00118491	-2.92631	5.51021e-07	-6.25883
Trimethoprim	204	COC1=CC(=CC(=C1OC)OC)CC2=CN=C(N=C2N)N	1.94	Doan et al. 2002				7.14			Avdeef 2012, Table 3.14	0.645352	290.32	7.63847e-07		0.000119684	-3.92196	7.72385e-05	-4.11217		-3.47	0.000338844	0.00129413	-2.88802	5.29737e-05	-4.27594	3.41867e-05	-4.46614											-2.7	0.00199526	0.00762038	-2.11802	0.000234888	-3.62914	0.000151585	-3.81934
Trimethoprim	205	COC1=CC(=CC(=C1OC)OC)CC2=CN=C(N=C2N)N	3.61	Polli et al. 2001				7.14			Avdeef 2012, Table 3.14	0.645352	290.32	7.63847e-07		0.000119684	-3.92196	7.72385e-05	-4.11217		-3.47	0.000338844	0.00129413	-2.88802	5.29737e-05	-4.27594	3.41867e-05	-4.46614											-2.7	0.00199526	0.00762038	-2.11802	0.000234888	-3.62914	0.000151585	-3.81934
Trospiumb	206	C1CC[N+]2(C1)C3CCC2CC(C3)OC(=O)C(C4=CC=CC=C4)(C5=CC=CC=C5)O	4.3	Callegari et al. 2011	9.9						ACD Percepta prediction	0.996848	392.5	6.66316e-07																									-9.34	4.57088e-10	1.52283e-09	-8.81735	5.53894e-10	-9.25657	5.52148e-10	-9.25794
Verapamil	207	CC(C)C(CCCN(C)CCC1=CC(=C(C=C1)OC)OC)(C#N)C2=CC(=C(C=C2)OC)OC	1	Gertz et al. 2010				8.68			Avdeef 2012, Table 8.6	0.0498639	454.6	6.23424e-07							1.15	14.1254	44.0305	1.64375	0.339432	-0.469247	0.0169254	-1.77146											5.12	131826	410917	5.61375	733.759	2.86555	36.588	1.56334
Verapamil	208	CC(C)C(CCCN(C)CCC1=CC(=C(C=C1)OC)OC)(C#N)C2=CC(=C(C=C2)OC)OC	5.17778	Troutman & Thakker 2003				8.68			Avdeef 2012, Table 8.6	0.0498639	454.6	6.23424e-07							1.15	14.1254	44.0305	1.64375	0.339432	-0.469247	0.0169254	-1.77146											5.12	131826	410917	5.61375	733.759	2.86555	36.588	1.56334
Verapamil	209	CC(C)C(CCCN(C)CCC1=CC(=C(C=C1)OC)OC)(C#N)C2=CC(=C(C=C2)OC)OC	1.8	Feng et al. 2008				8.68			Avdeef 2012, Table 8.6	0.0498639	454.6	6.23424e-07							1.15	14.1254	44.0305	1.64375	0.339432	-0.469247	0.0169254	-1.77146											5.12	131826	410917	5.61375	733.759	2.86555	36.588	1.56334
Verapamil	210	CC(C)C(CCCN(C)CCC1=CC(=C(C=C1)OC)OC)(C#N)C2=CC(=C(C=C2)OC)OC	2.3	Wager et al. 2010				8.68			Avdeef 2012, Table 8.6	0.0498639	454.6	6.23424e-07							1.15	14.1254	44.0305	1.64375	0.339432	-0.469247	0.0169254	-1.77146											5.12	131826	410917	5.61375	733.759	2.86555	36.588	1.56334
Verapamil	211	CC(C)C(CCCN(C)CCC1=CC(=C(C=C1)OC)OC)(C#N)C2=CC(=C(C=C2)OC)OC	1.16244	Polli et al. 2001				8.68			Avdeef 2012, Table 8.6	0.0498639	454.6	6.23424e-07							1.15	14.1254	44.0305	1.64375	0.339432	-0.469247	0.0169254	-1.77146											5.12	131826	410917	5.61375	733.759	2.86555	36.588	1.56334
Verapamil	212	CC(C)C(CCCN(C)CCC1=CC(=C(C=C1)OC)OC)(C#N)C2=CC(=C(C=C2)OC)OC	1.73012	Doan et al. 2002				8.68			Avdeef 2012, Table 8.6	0.0498639	454.6	6.23424e-07							1.15	14.1254	44.0305	1.64375	0.339432	-0.469247	0.0169254	-1.77146											5.12	131826	410917	5.61375	733.759	2.86555	36.588	1.56334
Verapamil	213	CC(C)C(CCCN(C)CCC1=CC(=C(C=C1)OC)OC)(C#N)C2=CC(=C(C=C2)OC)OC	0.964179	Carrara et al. 2007				8.68			Avdeef 2012, Table 8.6	0.0498639	454.6	6.23424e-07							1.15	14.1254	44.0305	1.64375	0.339432	-0.469247	0.0169254	-1.77146											5.12	131826	410917	5.61375	733.759	2.86555	36.588	1.56334
Verapamil	214	CC(C)C(CCCN(C)CCC1=CC(=C(C=C1)OC)OC)(C#N)C2=CC(=C(C=C2)OC)OC	2.78	Hellinger et al. 2012				8.68			Avdeef 2012, Table 8.6	0.0498639	454.6	6.23424e-07							1.15	14.1254	44.0305	1.64375	0.339432	-0.469247	0.0169254	-1.77146											5.12	131826	410917	5.61375	733.759	2.86555	36.588	1.56334
Vinblastine	215	CCC1(CC2CC(C3=C(CCN(C2)C1)C4=CC=CC=C4N3)(C5=C(C=C6C(=C5)C78CCN9C7C(C=CC9)(C(C(C8N6C)(C(=O)OC)O)OC(=O)C)CC)OC)C(=O)OC)O	9.8	Simoff et al. 2016				7.57	5.4		Avdeef 2012, Table 8.6	0.400978	810.974	4.79634e-07		5.32474e-05	-4.2737	2.13511e-05	-4.67058		-4	0.0001	0.000311712	-3.50625	1.60233e-05	-4.79525	7.98986e-07	-6.09746											0.302592	2.00721	4.81362	0.682472	0.0528782	-1.27672	0.021203	-1.6736
Vinblastine	216	CCC1(CC2CC(C3=C(CCN(C2)C1)C4=CC=CC=C4N3)(C5=C(C=C6C(=C5)C78CCN9C7C(C=CC9)(C(C(C8N6C)(C(=O)OC)O)OC(=O)C)CC)OC)C(=O)OC)O	71.4	Troutman & Thakker 2003				7.57	5.4		Avdeef 2012, Table 8.6	0.400978	810.974	4.79634e-07		5.32474e-05	-4.2737	2.13511e-05	-4.67058		-4	0.0001	0.000239817	-3.62012	1.28558e-05	-4.8909	5.1549e-06	-5.28778											0.302592	2.00721	4.81362	0.682472	0.0528782	-1.27672	0.021203	-1.6736
Vinblastine	217	CCC1(CC2CC(C3=C(CCN(C2)C1)C4=CC=CC=C4N3)(C5=C(C=C6C(=C5)C78CCN9C7C(C=CC9)(C(C(C8N6C)(C(=O)OC)O)OC(=O)C)CC)OC)C(=O)OC)O	88.1333	Taub et al. 2005				7.57	5.4		Avdeef 2012, Table 8.6	0.400978	810.974	4.79634e-07		5.32474e-05	-4.2737	2.13511e-05	-4.67058		-4	0.0001	0.000239817	-3.62012	1.28558e-05	-4.8909	5.1549e-06	-5.28778											0.302592	2.00721	4.81362	0.682472	0.0528782	-1.27672	0.021203	-1.6736
Vinblastine	218	CCC1(CC2CC(C3=C(CCN(C2)C1)C4=CC=CC=C4N3)(C5=C(C=C6C(=C5)C78CCN9C7C(C=CC9)(C(C(C8N6C)(C(=O)OC)O)OC(=O)C)CC)OC)C(=O)OC)O	26.925	Wang et al. 2005				7.57	5.4		Avdeef 2012, Table 8.6	0.400978	810.974	4.79634e-07		5.32474e-05	-4.2737	2.13511e-05	-4.67058		-4	0.0001	0.000239817	-3.62012	1.28558e-05	-4.8909	5.1549e-06	-5.28778											0.302592	2.00721	4.81362	0.682472	0.0528782	-1.27672	0.021203	-1.6736
Vinblastine	219	CCC1(CC2CC(C3=C(CCN(C2)C1)C4=CC=CC=C4N3)(C5=C(C=C6C(=C5)C78CCN9C7C(C=CC9)(C(C(C8N6C)(C(=O)OC)O)OC(=O)C)CC)OC)C(=O)OC)O	23	Polli et al. 2001				7.57	5.4		Avdeef 2012, Table 8.6	0.400978	810.974	4.79634e-07		5.32474e-05	-4.2737	2.13511e-05	-4.67058		-4	0.0001	0.000239817	-3.62012	1.28558e-05	-4.8909	5.1549e-06	-5.28778											0.302592	2.00721	4.81362	0.682472	0.0528782	-1.27672	0.021203	-1.6736
Vinblastine	220	CCC1(CC2CC(C3=C(CCN(C2)C1)C4=CC=CC=C4N3)(C5=C(C=C6C(=C5)C78CCN9C7C(C=CC9)(C(C(C8N6C)(C(=O)OC)O)OC(=O)C)CC)OC)C(=O)OC)O	369.5	Hellinger et al. 2012				7.57	5.4		Avdeef 2012, Table 8.6	0.400978	810.974	4.79634e-07		5.32474e-05	-4.2737	2.13511e-05	-4.67058		-4	0.0001	0.000239817	-3.62012	1.28558e-05	-4.8909	5.1549e-06	-5.28778											0.302592	2.00721	4.81362	0.682472	0.0528782	-1.27672	0.021203	-1.6736
Vinblastine	221	CCC1(CC2CC(C3=C(CCN(C2)C1)C4=CC=CC=C4N3)(C5=C(C=C6C(=C5)C78CCN9C7C(C=CC9)(C(C(C8N6C)(C(=O)OC)O)OC(=O)C)CC)OC)C(=O)OC)O	17.63	Carrara et al. 2007				7.57	5.4		Avdeef 2012, Table 8.6	0.400978	810.974	4.79634e-07		5.32474e-05	-4.2737	2.13511e-05	-4.67058		-4	0.0001	0.000239817	-3.62012	1.28558e-05	-4.8909	5.1549e-06	-5.28778											0.302592	2.00721	4.81362	0.682472	0.0528782	-1.27672	0.021203	-1.6736
Vincristine	222	CCC1(CC2CC(C3=C(CCN(C2)C1)C4=CC=CC=C4N3)(C5=C(C=C6C(=C5)C78CCN9C7C(C=CC9)(C(C(C8N6C=O)(C(=O)OC)O)OC(=O)C)CC)OC)C(=O)OC)O	6.31356	Polli et al. 2001				7.57	5.82		Avdeef 2012, Table 8.6	0.397139	824.958	4.75933e-07							-5.31	4.89779e-06	1.17457e-05	-4.93012	1.02023e-06	-5.9913	4.09091e-07	-6.38818											0.303754	2.01259	4.78929	0.680271	0.0526535	-1.27857	0.0209107	-1.67963
Vinorelbine	223	CCC1=CC2CC(C3=C(CN(C2)C1)C4=CC=CC=C4N3)(C5=C(C=C6C(=C5)C78CCN9C7C(C=CC9)(C(C(C8N6C)(C(=O)OC)O)OC(=O)C)CC)OC)C(=O)OC	69.8413	Polli et al. 2001	10.6	15.9		7.7	4.5	-1	ACD Percepta prediction	0.333511	778.932	4.88473e-07																-6.6	2.51189e-07	6.13494e-07	-6.21219	8.54596e-08	-7.06824	2.85017e-08	-7.54513		4.91	81283.1	198523	5.29781	398.255	2.60016	132.822	2.12327
Ximelagatran	224	CCOC(=O)CNC(C1CCCCC1)C(=O)N2CCC2C(=O)NCC3=CC=C(C=C3)C(=NO)N	32.5	Eriksson et al. 2006	12.2	13		5.4	4.4		ACD Percepta prediction	0.990074	473.6	6.11968e-07																-5.35	4.46684e-06	1.36678e-05	-4.8643	1.15874e-06	-5.93601	1.14724e-06	-5.94035		-1.63741	0.0230459	0.0705167	-1.15171	0.00152253	-2.81743	0.00150741	-2.82177
Zidovudine	225	CC1=CN(C(=O)NC1=O)C2CC(C(O2)CO)N=[N+]=[N-]	5.76879	de Souza et al. 2009	9.4						Avdeef 2012, Table 3.14	0.990099	267.24	7.93055e-07		0.000113869	-3.9436	0.000112741	-3.94792		-3.97	0.000107152	0.000424887	-3.37173	2.0785e-05	-4.68225	2.05792e-05	-4.68657											4.97584	94589	375072	5.57411	679.604	2.83226	672.875	2.82793
Zolmitriptan	226	CN(C)CCC1=CNC2=C1C=C(C=C2)CC3COC(=O)N3	2.48	Doan et al. 2002				9.24			Avdeef 2012, Table 8.6	0.0142484	287.36	7.67402e-07		0.00014	-3.85387	1.99478e-06	-5.7001											-1.76	0.017378	0.0666796	-1.17601	0.00145263	-2.83785	2.06977e-05	-4.68408		-2.55	0.00281838	0.0108142	-1.96601	0.000315177	-3.50145	4.49078e-06	-5.34768
Zotepined	227	CN(C)CCOC1=CC2=CC=CC=C2SC3=C1C=C(C=C3)Cl	5.1	Wager et al. 2010				9.7			ACD Percepta prediction	0.00498688	331.9	7.18908e-07																3.89	7762.47	27902.5	4.44564	76.6197	1.88434	0.382093	-0.417831
a Zwitterion
b Permanent charge
c Ebert et al. 2024b experimental P0 values
d No assay concentration was provided by the source. For the cases listed in (d), a conservative high concentration of 10 μM was assumed, which would have classified this compound as an outlier. However, this concentration is approximately 100,000 times higher than the reported aqueous solubility of Zotepine (Pailla et al. 2022). Consequently, the compound was excluded from evaluation due to its …

## Sheet: Table S2
Compound Name	ID	SMILES	ER	ER Source	pKa1 acidic	pKa2 acidic	pKa3 acidic	pKa1 basic	pKa2 basic	pKa3 basic	pKa Reference	fn pH 7.4	MW [g/mol]	Dhex (37°C) [cm2/s]	Ebert et al. (2024a) Extracted P0 values	P0 [cm/s]	logP0	Pm [cm/s]	logPm	Experimental Descriptors	logKhex/water	Khex/water	P0, SDM [cm/s]	logP0, SDM	P0, MDCK [cm/s]	logP0, MDCK	Pm [cm/s]	logPm	Calculated descriptors	logKhex/water2	Khex/water2	P0, SDM [cm/s]2	logP0, SDM 2	P0, MDCK [cm/s]2	logP0, MDCK2	Pm [cm/s]3	logPm2	COSMOtherm	logKhex/water3	Khex/water3	P0, SDM [cm/s]22	logP0, SDM 2	P0, MDCK [cm/s]3	logP0, MDCK 2	Pm [cm/s]2	logPm3
Aconitine	1	CCN1CC2(C(CC(C34C2C(C(C31)C5(C6C4CC(C6OC(=O)C7=CC=CC=C7)(C(C5O)OC)O)OC(=O)C)OC)OC)O)COC	22.7368	Ye et al. 2013	12	13.4	14.6	8.2			ACD Percepta prediction	0.136806	645.7	5.31797e-07			#NUM!	0												-9.82	1.51356e-10	4.02454e-10	-9.39528	1.81118e-10	-9.74204	2.47781e-11	-10.6059		-0.41	0.389045	1.03447	0.014716	0.0145332	-1.83764	0.00198824	-2.70153
Albendazole sulphoxide	2	CCCS(=O)C1=CC2=C(C=C1)N=C(N2)NC(=O)OC	9.1	Muenster et al. 2008	9.93			3.28			Avdeef 2012, Table 3.14	0.996982	281.33	7.7481e-07																-2.97	0.00107152	0.00415112	-2.38183	0.000141013	-3.85074	0.000140587	-3.85205		-3.27	0.000537032	0.00208049	-2.68183	7.8933e-05	-4.10274	7.86948e-05	-4.10405
Capecitabine	3	CCCCCOC(=O)NC1=NC(=O)N(C=C1F)[C@H]2[C@@H]([C@@H]([C@H](O2)C)O)O	7.4	Zhang et al. 2015	9.5	13.2	15.4				ACD Percepta prediction	0.992119	359.35	6.9349e-07																-5.1	7.94328e-06	2.75429e-05	-4.55999	2.08741e-06	-5.68039	2.07096e-06	-5.68383		-3.42427	0.00037647	0.00130539	-2.88426	5.33608e-05	-4.27278	5.29403e-05	-4.27621
Cimetidine	4	CC1=C(N=CN1)CSCCNC(=NC)NC#N	16.8	Feng et al. 2019				7.01			Avdeef 2012, Table 3.14	0.71054	252.34	8.13936e-07		7.4e-07	-6.13077	5.258e-07	-6.27918											-9.8	1.58489e-10	6.45001e-10	-9.19044	2.69172e-10	-9.56997	1.91258e-10	-9.71838		-5.60644	2.47494e-06	1.00722e-05	-4.99688	8.96653e-07	-6.04738	6.37108e-07	-6.19579
Cimetidine	5	CC1=C(N=CN1)CSCCNC(=NC)NC#N	2.9	Wegler et al. 2021				7.01			Avdeef 2012, Table 3.14	0.71054	252.34	8.13936e-07		7.4e-07	-6.13077	5.258e-07	-6.27918											-9.8	1.58489e-10	6.45001e-10	-9.19044	2.69172e-10	-9.56997	1.91258e-10	-9.71838		-5.60644	2.47494e-06	1.00722e-05	-4.99688	8.96653e-07	-6.04738	6.37108e-07	-6.19579
Cladribine	6	C1C(C(OC1N2C=NC3=C(N=C(N=C32)Cl)N)CO)O	118	Feng et al. 2019	14.3	14.7		1.1			ACD Percepta prediction	0.999999	285.69	7.69431e-07																-8.15	7.07946e-09	2.72358e-08	-7.56486	6.24478e-09	-8.20448	6.24478e-09	-8.20448		-6.04	9.12011e-07	3.50865e-06	-5.45486	3.69758e-07	-6.43208	3.69757e-07	-6.43208
Daidzein	7	C1=CC(=CC=C1C2=COC3=C(C2=O)C=CC(=C3)O)O	24.6	Feng et al. 2019	8.1	9.4					ACD Percepta prediction	0.832278	254.24	8.11175e-07							-2.66	0.00218776	0.00887328	-2.05192	0.000266926	-3.57361	0.000222157	-3.65334											-4.89	1.28825e-05	5.22498e-05	-4.28192	3.5743e-06	-5.44681	2.97481e-06	-5.52654
Dantrolene	8	C1C(=O)NC(=O)N1N=CC2=CC=C(O2)C3=CC=C(C=C3)[N+](=O)[O-]	13.4	Feng et al. 2019	7.4						ACD Percepta prediction	0.5	314.25	7.36927e-07																-2.45	0.00354813	0.0130736	-1.88361	0.000369633	-3.43223	0.000184817	-3.73326		-3.49	0.000323594	0.00119232	-2.92361	4.94505e-05	-4.30583	2.47253e-05	-4.60686
Dantrolene	9	C1C(=O)NC(=O)N1N=CC2=CC=C(O2)C3=CC=C(C=C3)[N+](=O)[O-]	84	Mukkavilli et al. 2018	7.4						ACD Percepta prediction	0.5	314.25	7.36927e-07																-2.45	0.00354813	0.0130736	-1.88361	0.000369633	-3.43223	0.000184817	-3.73326		-3.49	0.000323594	0.00119232	-2.92361	4.94505e-05	-4.30583	2.47253e-05	-4.60686
Dantrolene	10	C1C(=O)NC(=O)N1N=CC2=CC=C(O2)C3=CC=C(C=C3)[N+](=O)[O-]	9.5	Wegler et al. 2021	7.4						ACD Percepta prediction	0.5	314.25	7.36927e-07																-2.45	0.00354813	0.0130736	-1.88361	0.000369633	-3.43223	0.000184817	-3.73326		-3.49	0.000323594	0.00119232	-2.92361	4.94505e-05	-4.30583	2.47253e-05	-4.60686
Dasatinib	11	CC1=C(C(=CC=C1)Cl)NC(=O)C2=CN=C(S2)NC3=CC(=NC(=N3)C)N4CCN(CC4)CCO	51.6	Chen at el. 2009	13.6	15.1		7.7	5.6		ACD Percepta prediction	0.330373	488	6.0372e-07																3.08	1202.26	3629.16	3.55981	13.8114	1.14024	4.5629	0.659241		-1.69392	0.0202339	0.061078	-1.21411	0.00134941	-2.86986	0.000445808	-3.35085
Daunorubicin	12	CC1C(C(CC(O1)OC2CC(CC3=C2C(=C4C(=C3O)C(=O)C5=C(C4=O)C(=CC=C5)OC)O)(C(=O)C)O)N)O	17	Xiao et al. 2006	9.9	11.8	13.9	8.1			ACD Percepta prediction	0.16625	527.5	5.82805e-07							-4.28	5.24807e-05	0.00015293	-3.81551	8.80997e-06	-5.05503	1.46466e-06	-5.83426											-2.1351	0.00732648	0.0213495	-1.67061	0.000558067	-3.25331	9.27787e-05	-4.03255
Daunorubicin	13	CC1C(C(CC(O1)OC2CC(CC3=C2C(=C4C(=C3O)C(=O)C5=C(C4=O)C(=CC=C5)OC)O)(C(=O)C)O)N)O	5.8	Poirier et al. 2014	9.9	11.8	13.9	8.1			ACD Percepta prediction	0.16625	527.5	5.82805e-07							-4.28	5.24807e-05	0.00015293	-3.81551	8.80997e-06	-5.05503	1.46466e-06	-5.83426											-2.1351	0.00732648	0.0213495	-1.67061	0.000558067	-3.25331	9.27787e-05	-4.03255
D-Luciferin	14	C1C(N=C(S1)C2=NC3=C(S2)C=C(C=C3)O)C(=O)O	4.1	Feng et al. 2019	5.2	9.8		-1.6	2.3		ACD Percepta prediction	0.00624531	280.3	7.76098e-07																									x
Erlotinib	15	COCCOc1cc2c(ncnc2cc1OCCOC)Nc1cccc(c1)C#C	17	Marchetti et al. 2008				5.42			Mahajan et al. (2014)	0.989637	393.4	6.65625e-07																-1.54	0.0288403	0.0959842	-1.0178	0.00197264	-2.70495	0.0019522	-2.70948		0.844522	6.99072	23.266	1.36672	0.198631	-0.701954	0.196572	-0.706478
Flavopiridola	16	CN1CCC(C(C1)O)C2=C(C=C(C3=C2OC(=CC3=O)C4=CC=CC=C4Cl)O)O	34.2	Feng et al. 2019	7.3	12.8	15.3	9			ACD Percepta prediction	0.0364862	401.8	6.59285e-07																-3.37	0.00042658	0.00140619	-2.85196	5.68011e-05	-4.24564	2.07245e-06	-5.68352		2.33	213.796	704.763	2.84804	3.48623	0.542356	0.127199	-0.895515
Fleroxacina	17	CN1CCN(CC1)C2=C(C=C3C(=C2F)N(C=C(C3=O)C(=O)O)CCF)F	3.83	Feng et al. 2019	5.46			8.1			Avdeef 2012, Table 3.14	0.00916403	369.34	6.84929e-07							-5.57	2.69153e-06	9.21756e-06	-5.03538	8.32295e-07	-6.07972	7.62717e-09	-8.11764											-3.12	0.000758578	0.00259786	-2.58538	9.51212e-05	-4.02172	8.71693e-07	-6.05964
Fluvastatin	18	CC(C)N1C2=CC=CC=C2C(=C1C=CC(CC(CC(=O)O)O)O)C3=CC=C(C=C3)F	6.9	Wegler et al. 2021	4.31						Avdeef 2012, Table 3.14	0.00081217	411.5	6.52199e-07		0.0132466	-1.8779	1.07585e-05	-4.96825		-2.26	0.00549541	0.0179205	-1.74665	0.000481742	-3.31719	3.91256e-07	-6.40754											0.15	1.41254	4.60628	0.66335	0.0509582	-1.29279	4.13868e-05	-4.38314
Gefitinib	19	COC1=C(C=C2C(=C1)N=CN=C2NC3=CC(=C(C=C3)F)Cl)OCCCN4CCOCC4	4.5	Poirier et al. 2014				7	4.4		ACD Percepta prediction	0.715049	446.9	6.28268e-07																2.6	398.107	1250.59	3.09711	5.64386	0.751576	4.03564	0.605912		1.60755	40.5088	127.252	2.10466	0.827786	-0.0820819	0.591908	-0.227746
Gefitinib	20	COC1=C(C=C2C(=C1)N=CN=C2NC3=CC(=C(C=C3)F)Cl)OCCCN4CCOCC4	10.8	Wegler et al. 2021				7	4.4		ACD Percepta prediction	0.715049	446.9	6.28268e-07																2.6	398.107	1250.59	3.09711	5.64386	0.751576	4.03564	0.605912		1.60755	40.5088	127.252	2.10466	0.827786	-0.0820819	0.591908	-0.227746
Genistein	21	C1=CC(=CC=C1C2=COC3=CC(=CC(=C3C2=O)O)O)O	15.3	Feng et al. 2019	8.63						Avdeef 2012, Table 8.6	0.94439	270.24	7.89055e-07							-3.16	0.000691831	0.00272946	-2.56392	9.91528e-05	-4.0037	9.36389e-05	-4.02854											-3.55	0.000281838	0.00111193	-2.95392	4.66342e-05	-4.3313	4.40409e-05	-4.35614
Glibenclamide	22	COC1=C(C=C(C=C1)Cl)C(=O)NCCC2=CC=C(C=C2)S(=O)(=O)NC(=O)NC3CCCCC3	15.3	Wegler et al. 2021	5.18						Avdeef 2012, Table 3.14	0.00598951	494	6.00387e-07		0.00429439	-2.3671	2.57213e-05	-4.58971		-1.37	0.042658	0.128056	-0.892598	0.00251314	-2.59978	1.50525e-05	-4.82239											-1.33	0.0467735	0.140411	-0.852598	0.0027153	-2.56618	1.62633e-05	-4.78879
Hypaconitine	23	CC(=O)OC12C3C(CC(C3OC(=O)C4=CC=CC=C4)(C(C1O)OC)O)C56C(CCC7(C5C(C2C6N(C7)C)OC)COC)OC	6.41469	Ye et al. 2013	12	13.4		7.5			ACD Percepta prediction	0.442683	615.7	5.43383e-07																-7.14	7.24436e-08	1.96823e-07	-6.70592	3.28869e-08	-7.48298	1.45585e-08	-7.83688		0.02	1.04713	2.84496	0.454076	0.0339957	-1.46858	0.0150493	-1.82248
Imatinib	24	CC1=C(C=C(C=C1)NC(=O)C2=CC=C(C=C2)CN3CCN(CC3)C)NC4=NC=CC(=N4)C5=CN=CC=C5	4.9	Poirier et al. 2014				7.88	3.98	2.89	Avdeef 2012, Table 3.14	0.248688	493.6	6.00608e-07																-2.3	0.00501187	0.0150508	-1.82244	0.000416055	-3.38085	0.000103468	-3.98519		2.13	134.896	405.099	2.60756	2.18953	0.340351	0.544511	-0.263994
Imatinib	25	CC1=C(C=C(C=C1)NC(=O)C2=CC=C(C=C2)CN3CCN(CC3)C)NC4=NC=CC(=N4)C5=CN=CC=C5	28.9	Muenster et al. 2008				7.88	3.98	2.89	Avdeef 2012, Table 3.14	0.248688	493.6	6.00608e-07																-2.3	0.00501187	0.0150508	-1.82244	0.000416055	-3.38085	0.000103468	-3.98519		2.13	134.896	405.099	2.60756	2.18953	0.340351	0.544511	-0.263994
Imatinib	26	CC1=C(C=C(C=C1)NC(=O)C2=CC=C(C=C2)CN3CCN(CC3)C)NC4=NC=CC(=N4)C5=CN=CC=C5	15.3	Wegler et al. 2021				7.88	3.98	2.89	Avdeef 2012, Table 3.14	0.248688	493.6	6.00608e-07																-2.3	0.00501187	0.0150508	-1.82244	0.000416055	-3.38085	0.000103468	-3.98519		2.13	134.896	405.099	2.60756	2.18953	0.340351	0.544511	-0.263994
Imatinib	27	CC1=C(C=C(C=C1)NC(=O)C2=CC=C(C=C2)CN3CCN(CC3)C)NC4=NC=CC(=N4)C5=CN=CC=C5	29.2	Feng et al. 2019				7.88	3.98	2.89	Avdeef 2012, Table 3.14	0.248688	493.6	6.00608e-07																-2.3	0.00501187	0.0150508	-1.82244	0.000416055	-3.38085	0.000103468	-3.98519		2.13	134.896	405.099	2.60756	2.18953	0.340351	0.544511	-0.263994
Irinotecan	28	CCC1=C2CN3C(=CC4=C(C3=O)COC(=O)[C@@]4(CC)O)C2=NC5=C1C=C(C=C5)OC(=O)N6CCC(CC6)N7CCCCC7	4.5	Wegler et al. 2021	12.5			9.4	4.7		ACD Percepta prediction	0.00988147	586.7	5.55389e-07																-8.97	1.07152e-09	2.97555e-09	-8.52643	9.72292e-10	-9.0122	9.60767e-12	-11.0174		1.13661	13.6966	38.0346	1.58018	0.300158	-0.522649	0.00296601	-2.52783
Irinotecan	29	CCC1=C2CN3C(=CC4=C(C3=O)COC(=O)[C@@]4(CC)O)C2=NC5=C1C=C(C=C5)OC(=O)N6CCC(CC6)N7CCCCC7	16.9	Poirier et al. 2014	12.5			9.4	4.7		ACD Percepta prediction	0.00988147	586.7	5.55389e-07																-8.97	1.07152e-09	2.97555e-09	-8.52643	9.72292e-10	-9.0122	9.60767e-12	-11.0174		1.13661	13.6966	38.0346	1.58018	0.300158	-0.522649	0.00296601	-2.52783
Lapatinib	30	CS(=O)(=O)CCNCc1ccc(o1)c2ccc3c(c2)c(ncn3)Nc4ccc(c(c4)Cl)OCc5cccc(c5)F	2.6	Polli et al. 2008				5.6	4.7		ACD Percepta prediction	0.984368	581.06	5.57825e-07																1.98	95.4993	266.359	2.42547	1.53955	0.187393	1.51548	0.18055		-1.00673	0.0984626	0.274624	-0.561261	0.00477025	-2.32146	0.00469568	-2.3283
Mesaconitine	31	CC(=O)OC12C3C(CC(C3OC(=O)C4=CC=CC=C4)(C(C1O)OC)O)C56C(CC(C7(C5C(C2C6N(C7)C)OC)COC)O)OC	6.45477	Ye et al. 2013	12	13.4	14.6	7.9			ACD Percepta prediction	0.240252	631.7	5.37104e-07																-10.17	6.76083e-11	1.81563e-10	-9.74097	9.28077e-11	-10.0324	2.22972e-11	-10.6517		-1.72	0.0190546	0.0511715	-1.29097	0.00116301	-2.93442	0.000279415	-3.55375
Mitoxantrone	32	CCC1=C2CN3C(=CC4=C(C3=O)COC(=O)C4(CC)O)C2=NC5=C1C=C(C=C5)OC(=O)N6CCC(CC6)N7CCCCC8	73	Mahringer et al. 2009				8.95			Avdeef 2012, Table 8.6	0.0853592	444.5	6.29802e-07							-7.36	4.36516e-08	1.37459e-07	-6.86183	2.43257e-08	-7.61393	2.07643e-09	-8.68268											-2.25639	0.00554124	0.0174494	-1.75822	0.000471081	-3.3269	4.02111e-05	-4.39565
Mitoxantrone	33	CCC1=C2CN3C(=CC4=C(C3=O)COC(=O)C4(CC)O)C2=NC5=C1C=C(C=C5)OC(=O)N6CCC(CC6)N7CCCCC9	5.7	Xiao et al. 2006				8.95			Avdeef 2012, Table 8.6	0.0853592	444.5	6.29802e-07							-7.36	4.36516e-08	1.37459e-07	-6.86183	2.43257e-08	-7.61393	2.07643e-09	-8.68268											-2.25639	0.00554124	0.0174494	-1.75822	0.000471081	-3.3269	4.02111e-05	-4.39565
Momelotinib	34	C1COCCN1C2=CC=C(C=C2)NC3=NC=CC(=N3)C4=CC=C(C=C4)C(=O)NCC#N	21.3	Feng et al. 2019	11.9			6.2	3.8		ACD Percepta prediction	0.940607	414.5	6.50057e-07																-1.86	0.0138038	0.0448664	-1.34808	0.00104139	-2.98239	0.00097954	-3.00898		-1.84	0.0144544	0.0469809	-1.32808	0.00108247	-2.96559	0.00101817	-2.99218
Nilotinib	35	CC1=C(C=C(C=C1)C(=O)NC2=CC(=CC(=C2)C(F)(F)F)N3C=C(N=C3)C)NC4=NC=CC(=N4)C5=CN=CC=C5	10.8	Wegler et al. 2021	14.5			5.9	4.8	2	ACD Percepta prediction	0.969272	529.5	5.81807e-07																-0.38	0.416869	1.21269	0.0837486	0.0166092	-1.77965	0.0160988	-1.79321		1.16	14.4544	42.0483	1.62375	0.326549	-0.486051	0.316515	-0.499606
Pefloxacina	36	CCN1C=C(C(=O)C2=CC(=C(C=C21)N3CCN(CC3)C)F)C(=O)O	10.7	Feng et al. 2019	6.27			7.66			Avdeef 2012, Table 3.14	0.0711997	333.36	7.1748e-07							-3.78	0.000165959	0.000595361	-3.22522	2.7594e-05	-4.55918	1.96469e-06	-5.70671											-3.77	0.000169824	0.000609228	-3.21522	2.81329e-05	-4.55078	2.00306e-06	-5.69831
Pitavastatina	37	C1CC1C2=NC3=CC=CC=C3C(=C2C=CC(CC(CC(=O)O)O)O)C4=CC=C(C=C4)F	8.7	Wegler et al. 2021	4.2	14.7		5.3			ACD Percepta prediction	0.00147906	421.5	6.45144e-07																-1.46	0.0346737	0.111848	-0.951373	0.00224309	-2.64915	3.31767e-06	-5.47917		-0.3	0.501187	1.61669	0.208627	0.0211469	-1.67475	3.12776e-05	-4.50477
Pitavastatina	38	C1CC1C2=NC3=CC=CC=C3C(=C2C=CC(CC(CC(=O)O)O)O)C4=CC=C(C=C4)F	35.3	Feng et al. 2019	4.2	14.7		5.3			ACD Percepta prediction	0.00147906	421.5	6.45144e-07																-1.46	0.0346737	0.111848	-0.951373	0.00224309	-2.64915	3.31767e-06	-5.47917		-0.3	0.501187	1.61669	0.208627	0.0211469	-1.67475	3.12776e-05	-4.50477
Prazosin	39	COC1=C(C=C2C(=C1)C(=NC(=N2)N3CCN(CC3)C(=O)C4=CC=CO4)N)OC	4.1	Xiao et al. 2006				6.92			Avdeef 2012, Table 8.6	0.751241	383.401	6.73434e-07																-1.13	0.074131	0.249612	-0.602735	0.00440253	-2.3563	0.00330736	-2.48052		-1.10257	0.0789645	0.265887	-0.575303	0.00464243	-2.33325	0.00348758	-2.45748
Prazosin	40	COC1=C(C=C2C(=C1)C(=NC(=N2)N3CCN(CC3)C(=O)C4=CC=CO4)N)OC	14.9	Wegler et al. 2021				6.92			Avdeef 2012, Table 8.6	0.751241	383.401	6.73434e-07																-1.13	0.074131	0.249612	-0.602735	0.00440253	-2.3563	0.00330736	-2.48052		-1.10257	0.0789645	0.265887	-0.575303	0.00464243	-2.33325	0.00348758	-2.45748
Prazosin	41	COC1=C(C=C2C(=C1)C(=NC(=N2)N3CCN(CC3)C(=O)C4=CC=CO4)N)OC	18	Feng et al. 2019				6.92			Avdeef 2012, Table 8.6	0.751241	383.401	6.73434e-07																-1.13	0.074131	0.249612	-0.602735	0.00440253	-2.3563	0.00330736	-2.48052		-1.10257	0.0789645	0.265887	-0.575303	0.00464243	-2.33325	0.00348758	-2.45748
Prazosin	42	COC1=C(C=C2C(=C1)C(=NC(=N2)N3CCN(CC3)C(=O)C4=CC=CO4)N)OC	81	Mukkavilli et al. 2018				6.92			Avdeef 2012, Table 8.6	0.751241	383.401	6.73434e-07																-1.13	0.074131	0.249612	-0.602735	0.00440253	-2.3563	0.00330736	-2.48052		-1.10257	0.0789645	0.265887	-0.575303	0.00464243	-2.33325	0.00348758	-2.45748
Prazosin	43	COC1=C(C=C2C(=C1)C(=NC(=N2)N3CCN(CC3)C(=O)C4=CC=CO4)N)OC	35.5	Muenster et al. 2008				6.92			Avdeef 2012, Table 8.6	0.751241	384.401	6.7264e-07																-1.13	0.074131	0.249317	-0.603247	0.00439817	-2.35673	0.00330409	-2.48095		-1.10257	0.0789645	0.265573	-0.575815	0.00463783	-2.33368	0.00348413	-2.45791
Regorafenib	44	CNC(=O)C1=NC=CC(=C1)OC2=CC(=C(C=C2)NC(=O)NC3=CC(=C(C=C3)Cl)C(F)(F)F)F	5.31	Feng et al. 2019	12.7	14.8		2.1			ACD Percepta prediction	0.99999	482.8	6.06657e-07																-2.06	0.00870964	0.0264188	-1.57809	0.000667432	-3.17559	0.000667426	-3.1756		-0.954974	0.110924	0.336465	-0.47306	0.00565756	-2.24737	0.00565751	-2.24737
Sorafenib	45	CNC(=O)C1=NC=CC(=C1)OC2=CC=C(C=C2)NC(=O)NC3=CC(=C(C=C3)Cl)C(F)(F)F	8.19	Feng et al. 2019	13.5	14.9		2.2			ACD Percepta prediction	0.999993	464.8	6.17189e-07																-2.33	0.00467735	0.0144341	-1.84061	0.000401686	-3.39611	0.000401683	-3.39612		-2.3264	0.0047163	0.0145543	-1.83701	0.000404494	-3.39309	0.000404491	-3.39309
Sulfasalazine	46	C1=CC=NC(=C1)NS(=O)(=O)C2=CC=C(C=C2)N=NC3=CC(=C(C=C3)O)C(=O)O	6.39	Feng et al. 2019	10.14	7.89	2.58				Avdeef 2012, Table 3.14	0.0250583	398.4	6.61828e-07							-1.87	0.0134896	0.0446391	-1.35028	0.00103696	-2.98424	2.59844e-05	-4.58529											-0.54	0.288403	0.954367	-0.0202848	0.0135819	-1.86704	0.00034034	-3.46809
Teriflunomide	47	CC(=C(C#N)C(=O)NC1=CC=C(C=C1)C(F)(F)F)O	35.8	Feng et al. 2019	6.3			-1.9			ACD Percepta prediction	0.0735876	270.21	7.89095e-07																-1.13	0.074131	0.292482	-0.533901	0.00502948	-2.29848	0.000370107	-3.43167		3.23	1698.24	6700.38	3.8261	23.1166	1.36392	1.70109	0.230728
Topotecana	48	CCC1(C2=C(COC1=O)C(=O)N3CC4=CC5=C(C=CC(=C5CN(C)C)O)N=C4C3=C2)O	4.3	Xiao et al. 2006	6.5			10.7			Strel’tsov et al. (2001)	0.000465031	421.4	6.45213e-07																-2.99	0.00102329	0.00330121	-2.48133	0.000116328	-3.93431	5.40963e-08	-7.26683		-1.79	0.0162181	0.0523207	-1.28133	0.00118491	-2.92631	5.51021e-07	-6.25883
Topotecana	49	CCC1(C2=C(COC1=O)C(=O)N3CC4=CC5=C(C=CC(=C5CN(C)C)O)N=C4C3=C2)O	15.9	Muenster et al. 2008	6.5			10.7			Strel’tsov et al. (2001)	0.000465031	421.4	6.45213e-07																-2.99	0.00102329	0.00330121	-2.48133	0.000116328	-3.93431	5.40963e-08	-7.26683		-1.79	0.0162181	0.0523207	-1.28133	0.00118491	-2.92631	5.51021e-07	-6.25883
Topotecana	50	CCC1(C2=C(COC1=O)C(=O)N3CC4=CC5=C(C=CC(=C5CN(C)C)O)N=C4C3=C2)O	8.3	Wegler et al. 2021	6.5			10.7			Strel’tsov et al. (2001)	0.000465031	421.4	6.45213e-07																-2.99	0.00102329	0.00330121	-2.48133	0.000116328	-3.93431	5.40963e-08	-7.26683		-1.79	0.0162181	0.0523207	-1.28133	0.00118491	-2.92631	5.51021e-07	-6.25883
Topotecana	51	CCC1(C2=C(COC1=O)C(=O)N3CC4=CC5=C(C=CC(=C5CN(C)C)O)N=C4C3=C2)O	6.81	Feng et al. 2019	6.5			10.7			Strel’tsov et al. (2001)	0.000465031	421.4	6.45213e-07																-2.99	0.00102329	0.00330121	-2.48133	0.000116328	-3.93431	5.40963e-08	-7.26683		-1.79	0.0162181	0.0523207	-1.28133	0.00118491	-2.92631	5.51021e-07	-6.25883
Topotecana	52	CCC1(C2=C(COC1=O)C(=O)N3CC4=CC5=C(C=CC(=C5CN(C)C)O)N=C4C3=C2)O	6.4	Poirier et al. 2014	6.5			10.7			Strel’tsov et al. (2001)	0.000465031	421.4	6.45213e-07																-2.99	0.00102329	0.00330121	-2.48133	0.000116328	-3.93431	5.40963e-08	-7.26683		-1.79	0.0162181	0.0523207	-1.28133	0.00118491	-2.92631	5.51021e-07	-6.25883
a Zwitterion

## Sheet: Table S3
Compound Name	ID	SMILES	ER	ER Source	pKa1 acidic	pKa2 acidic	pKa3 acidic	pKa1 basic	pKa2 basic	pKa3 basic	pKa Reference	fn pH 7.4	MW [g/mol]	Dhex (37°C) [cm2/s]	Ebert et al. (2024a) Extracted P0 values	P0 [cm/s]	logP0	Pm [cm/s]	logPm	Experimental Descriptors	logKhex/water	Khex/water	P0, SDM [cm/s]	logP0, SDM	P0, MDCK [cm/s]	logP0, MDCK	Pm [cm/s]	logPm	Calculated descriptors	logKhex/water2	Khex/water2	P0, SDM [cm/s]2	logP0, SDM 2	P0, MDCK [cm/s]2	logP0, MDCK2	Pm [cm/s]3	logPm2	COSMOtherm	logKhex/water3	Khex/water3	P0, SDM [cm/s]22	logP0, SDM 2	P0, MDCK [cm/s]3	logP0, MDCK 2	Pm [cm/s]2	logPm3
Atorvastatin	1	CC(C)C1=C(C(=C(N1CCC(CC(CC(=O)O)O)O)C2=CC=C(C=C2)F)C3=CC=CC=C3)C(=O)NC4=CC=CC=C4	3.03	Lau et al. 2006	4.3	14.3	15.7	-1.9			ACD Percepta prediction	0.000793698	558.6	5.67876e-07																-4.35	4.46684e-05	0.00012683	-3.89678	7.52848e-06	-5.12329	5.97534e-09	-8.22364		1.46	28.8403	81.8885	1.91322	0.57162	-0.242893	0.000453694	-3.34324
Digoxin	2	CC1C(C(CC(O1)OC2C(OC(CC2O)OC3C(OC(CC3O)OC4CCC5(C(C4)CCC6C5CC(C7(C6(CCC7C8=CC(=O)OC8)O)C)O)C)C)C)O)O	15	Nielsen et el. 2019	13.3	13.9	14.4				ACD Percepta prediction	0.999999	780.9	4.87915e-07		1.33621e-05	-4.87413	1.33621e-05	-4.87413		-9.89	1.28825e-10	3.14278e-10	-9.50269	1.47144e-10	-9.83226	1.47144e-10	-9.83226											-8.42207	3.78381e-09	9.23088e-09	-8.03476	2.51654e-09	-8.5992	2.51654e-09	-8.5992
Docetaxel	3	CC1=C2C(C(=O)C3(C(CC4C(C3C(C(C2(C)C)(CC1OC(=O)C(C(C5=CC=CC=C5)NC(=O)OC(C)(C)C)O)O)OC(=O)C6=CC=CC=C6)(CO4)OC(=O)C)O)C)O	7	Huisman et al. 2005	9.4	12.7	13.5				ACD Percepta prediction	0.990099	807.9	4.8046e-07																-1.43	0.0371535	0.0892538	-1.04937	0.00185578	-2.73147	0.00183741	-2.73579		-0.75	0.177828	0.427196	-0.369373	0.00691396	-2.16027	0.0068455	-2.16459
Etoposide	4	CC1OCC2C(O1)C(C(C(O2)OC3C4COC(=O)C4C(C5=CC6=C(C=C35)OCO6)C7=CC(=C(C(=C7)OC)O)OC)O)O	6	Nielsen et el. 2019	8.53						Avdeef 2012, Table 3.14	0.930985	588.6	5.54576e-07		2.19607e-07	-6.65835	2.04451e-07	-6.68941											-6.3	5.01187e-07	1.38973e-06	-5.85707	1.69849e-07	-6.76994	1.58127e-07	-6.80099		-3.47769	0.000332896	0.00092308	-3.03476	3.98842e-05	-4.3992	3.71316e-05	-4.43026
Etoposide	5	CC1OCC2C(O1)C(C(C(O2)OC3C4COC(=O)C4C(C5=CC6=C(C=C35)OCO6)C7=CC(=C(C(=C7)OC)O)OC)O)O	2.5	Huisman et al. 2005	8.53						Avdeef 2012, Table 3.14	0.930985	588.6	5.54576e-07		2.19607e-07	-6.65835	2.04451e-07	-6.68941											-6.3	5.01187e-07	1.38973e-06	-5.85707	1.69849e-07	-6.76994	1.58127e-07	-6.80099		-3.47769	0.000332896	0.00092308	-3.03476	3.98842e-05	-4.3992	3.71316e-05	-4.43026
Paclitaxel	6	CC1=C2C(C(=O)C3(C(CC4C(C3C(C(C2(C)C)(CC1OC(=O)C(C(C5=CC=CC=C5)NC(=O)C6=CC=CC=C6)O)O)OC(=O)C7=CC=CC=C7)(CO4)OC(=O)C)O)C)OC(=O)C	12	Huisman et al. 2005	12.7	13.4	14.1	-1.9			ACD Percepta prediction	0.999995	853.9	4.68557e-07																-2.43	0.00371535	0.00870427	-2.06027	0.000262649	-3.58062	0.000262647	-3.58063		1.68917	48.8839	114.524	2.0589	0.75766	-0.120526	0.757656	-0.120528
Para-aminosalicylic acid	7	C1=CC(=C(C=C1N)O)C(=O)O	7	Hong et al. 2014	3.5			1.9			ACD Percepta prediction	2.70318e-07	153.14	1.02057e-06							-3.44	0.000363078	0.00185274	-2.73219	7.16085e-05	-4.14504	1.93571e-11	-10.7132											-3.66	0.000218776	0.00111639	-2.95219	4.67912e-05	-4.32984	1.26485e-11	-10.898
Rhodamine 123b	8	COC(=O)C1=CC=CC=C1C2=C3C=CC(=N)C=C3OC4=C2C=CC(=C4)N.Cl	8	Hong et al. 2014				10.1			ACD Percepta prediction	0	380.8	6.75514e-07																									x
Saquinavir	9	CC(C)(C)NC(=O)C1CC2CCCCC2CN1CC(C(CC3=CC=CC=C3)NC(=O)C(CC(=O)N)NC(=O)C4=NC5=CC=CC=C5C=C4)O	25	Zimmermann et al. 2008				6.91			Avdeef 2012, Table 3.14	0.755519	670.8	5.22689e-07							-2.97	0.00107152	0.00280036	-2.55279	0.000101312	-3.99434	7.65428e-05	-4.1161											0.133387	1.35953	3.55304	0.550601	0.0409736	-1.3875	0.0309564	-1.50925
Saquinavir	10	CC(C)(C)NC(=O)C1CC2CCCCC2CN1CC(C(CC3=CC=CC=C3)NC(=O)C(CC(=O)N)NC(=O)C4=NC5=CC=CC=C5C=C4)O	7.4	Jain et al. 2008				6.91			Avdeef 2012, Table 3.14	0.755519	670.8	5.22689e-07							-2.97	0.00107152	0.00280036	-2.55279	0.000101312	-3.99434	7.65428e-05	-4.1161											0.133387	1.35953	3.55304	0.550601	0.0409736	-1.3875	0.0309564	-1.50925
Saquinavir	11	CC(C)(C)NC(=O)C1CC2CCCCC2CN1CC(C(CC3=CC=CC=C3)NC(=O)C(CC(=O)N)NC(=O)C4=NC5=CC=CC=C5C=C4)O	5	Williams et al. 2002				6.91			Avdeef 2012, Table 3.14	0.755519	670.8	5.22689e-07							-2.97	0.00107152	0.00280036	-2.55279	0.000101312	-3.99434	7.65428e-05	-4.1161											0.133387	1.35953	3.55304	0.550601	0.0409736	-1.3875	0.0309564	-1.50925
Sulfanitran	12	CC(=O)NC1=CC=C(C=C1)S(=O)(=O)NC2=CC=C(C=C2)[N+](=O)[O-]	12	Zimmermann et al. 2008	8	13.8		-1.2			ACD Percepta prediction	0.79924	335.34	7.15558e-07																-2.57	0.00269153	0.00962975	-2.01638	0.000285915	-3.54376	0.000228515	-3.64109		-5.51	1.35953	4.8641	0.687002	0.0533436	-1.27292	0.0426343	-1.37024
Sulfinpyrazone	13	C1=CC=C(C=C1)N2C(=O)C(C(=O)N2C3=CC=CC=C3)CCS(=O)C4=CC=CC=C4	10	Zimmermann et al. 2008	3						ACD Percepta prediction	3.98091e-05	404.5	6.57288e-07																1.03	10.7152	35.2148	1.54673	0.281352	-0.55075	1.12004e-05	-4.95077		1.08	12.0226	39.5117	1.59673	0.30992	-0.50875	1.23376e-05	-4.90877
Vinblastine	14	CCC1(CC2CC(C3=C(CCN(C2)C1)C4=CC=CC=C4N3)(C5=C(C=C6C(=C5)C78CCN9C7C(C=CC9)(C(C(C8N6C)(C(=O)OC)O)OC(=O)C)CC)OC)C(=O)OC)O	21	Huisman et al. 2005				7.57	5.4		Avdeef 2012, Table 3.14	0.400978	810.974	4.79634e-07		5.32474e-05	-4.2737	2.13511e-05	-4.67058		-4	0.0001	0.000239817	-3.62012	1.28558e-05	-4.8909	5.1549e-06	-5.28778											0.302592	2.00721	4.81362	0.682472	0.0528782	-1.27672	0.021203	-1.6736
Vinblastine	15	CCC1(CC2CC(C3=C(CCN(C2)C1)C4=CC=CC=C4N3)(C5=C(C=C6C(=C5)C78CCN9C7C(C=CC9)(C(C(C8N6C)(C(=O)OC)O)OC(=O)C)CC)OC)C(=O)OC)O	36	Tang et al. 2002				7.57	5.4		Avdeef 2012, Table 3.14	0.400978	810.974	4.79634e-07		5.32474e-05	-4.2737	2.13511e-05	-4.67058		-4	0.0001	0.000239817	-3.62012	1.28558e-05	-4.8909	5.1549e-06	-5.28778											0.302592	2.00721	4.81362	0.682472	0.0528782	-1.27672	0.021203	-1.6736
b Permanent charge

## Sheet: Table S4
Compound Name	Transporter	ER	Source	Assay Concentration [μM]	Pm [cm/s]	Pm source	Pm*Cext [μM cm/s]	log(Pm*C)
5-HMT	MDR1/Pgp	13.7	Callegari et al. 2011	2	0.00357101	SDM- Calculated Descriptors	0.00714202	-2.14618
Acebutolol	MDR1/Pgp	30.7	Troutman & Thakker 2003	20	1.15907e-06	Ebert et al. (2024a)	2.31814e-05	-4.63486
Acrivastinea	MDR1/Pgp	3.71	Doan et al. 2002	10	8.46317e-05	COSMOtherm	8.46317e-05	-4.07247
Actinomycin	MDR1/Pgp	76.1905	Polli et al. 2001	10 or 20c	1.08662e-09	COSMOtherm	1.08662e-08	-7.96392
Aldosterone	MDR1/Pgp	2.7	Hellinger et al. 2012	10	0.000233736	SDM- Experimental Descriptors	0.00233736	-2.63127
Amisulpiride	MDR1/Pgp	9.2	Wager et al. 2010	n/Ad	1.26083e-08	SDM- Calculated Descriptors	1.26083e-07	-6.89934
Amitriptyline	MDR1/Pgp	1.34	Doan et al. 2002	10	5.20319	SDM- Experimental Descriptors	52.0319	1.71627
Amitriptyline	MDR1/Pgp	2.8	Wang et al. 2005	5	5.20319	SDM- Experimental Descriptors	26.016	1.41524
Amprenavir	MDR1/Pgp	32.3963	Polli et al. 2001	10 or 20c	0.679795	SDM- Calculated Descriptors	6.79795	0.832378
Amprenavir	MDR1/Pgp	26.4611	Polli et al. 2001	10 or 20c	0.679795	SDM- Calculated Descriptors	6.79795	0.832378
Amprenavir	MDR1/Pgp	20.9	Carrara et al. 2007	10	0.679795	SDM- Calculated Descriptors	6.79795	0.832378
Amprenavir	MDR1/Pgp	29	Doan et al. 2002	10	0.679795	SDM- Calculated Descriptors	6.79795	0.832378
Apomorphine	MDR1/Pgp	6.9	Wager et al. 2010	n/Ad	5.85127e-05	SDM- Calculated Descriptors	0.000585127	-3.23275
Aprepitant	MDR1/Pgp	5.5	Wager et al. 2010	n/Ad	0.000143566	SDM- Calculated Descriptors	0.00143566	-2.84295
Atomoxetine	MDR1/Pgp	2.5	Wager et al. 2010	n/Ad	0.0531299	SDM- Experimental Descriptors	0.531299	-0.274661
Atorvastatin acid	MDR1/Pgp	4.46	Chen et al. 2005	2	0.000348498	COSMOtherm	0.000696995	-3.15677
Bromocriptine	MDR1/Pgp	5.8	Wager et al. 2010	n/Ad	4.87728e-10	SDM- Calculated Descriptors	4.87728e-09	-8.31182
Bromocriptine	MDR1/Pgp	1.26	Doan et al. 2002	10	4.87728e-10	SDM- Calculated Descriptors	4.87728e-09	-8.31182
Brompheniramine	MDR1/Pgp	10.2414	Obradovic et al. 2007	10	0.0408548	SDM- Experimental Descriptors	0.408548	-0.388757
Bretylium tosylateb	MDR1/Pgp	5.1	Wang et al. 2005	50
Cabergoline	MDR1/Pgp	14.3	Wager et al. 2010	n/Ad	3.31558e-06	SDM- Calculated Descriptors	3.31558e-05	-4.47944
Cetirizinea	MDR1/Pgp	8.64542	Doan et al. 2002	10	4.34425e-06	Ebert et al. (2024b)	4.34425e-05	-4.36209
Cetirizinea	MDR1/Pgp	63.1034	Obradovic et al. 2007	10	4.34425e-06	Ebert et al. (2024b)	4.34425e-05	-4.36209
Cetirizinea	MDR1/Pgp	5.8	Chen et al. 2003	2	4.34425e-06	Ebert et al. (2024b)	8.68849e-06	-5.06106
Cetirizinea	MDR1/Pgp	7.7	Hellinger et al. 2012	10	4.34425e-06	Ebert et al. (2024b)	4.34425e-05	-4.36209
Chloroquine	MDR1/Pgp	3.83073	Polli et al. 2001	10 or 20c	0.000462066	Ebert et al. (2024a)	0.00462066	-2.3353
Chlorpheniramine	MDR1/Pgp	1.14235	Polli et al. 2001	10 or 20c	0.0468864	SDM- Experimental Descriptors	0.468864	-0.328953
Chlorpheniramine	MDR1/Pgp	0.93	Doan et al. 2002	10	0.0468864	SDM- Experimental Descriptors	0.468864	-0.328953
Chlorpheniramine	MDR1/Pgp	0.77	Carrara et al. 2007	10	0.0468864	SDM- Experimental Descriptors	0.468864	-0.328953
Chlorpheniramine	MDR1/Pgp	8.07759	Obradovic et al. 2007	10	0.0468864	SDM- Experimental Descriptors	0.468864	-0.328953
Chlorpromazine	MDR1/Pgp	5.7	Wager et al. 2010	n/Ad	6.53002	SDM- Experimental Descriptors	65.3002	1.81491
Chlorpromazine	MDR1/Pgp	1.27	Doan et al. 2002	10	6.53002	SDM- Experimental Descriptors	65.3002	1.81491
Chlorpromazine	MDR1/Pgp	1.08904	Polli et al. 2001	10 or 20c	6.53002	SDM- Experimental Descriptors	65.3002	1.81491
Chlorpromazine	MDR1/Pgp	1.6	Feng et al. 2008	2	6.53002	SDM- Experimental Descriptors	13.06	1.11594
Chlorpromazine	MDR1/Pgp	2.63269	Wang et al. 2005	5	6.53002	SDM- Experimental Descriptors	32.6501	1.51388
Cimetidine	MDR1/Pgp	2.18699	Polli et al. 2001	10 or 20c	5.258e-07	Ebert et al. (2024a)	5.258e-06	-5.27918
Cimetidine	MDR1/Pgp	4.54	Hellinger et al. 2012	10	5.258e-07	Ebert et al. (2024a)	5.258e-06	-5.27918
Cimetidine	MDR1/Pgp	3.54545	Carrara et al. 2007	10	5.258e-07	Ebert et al. (2024a)	5.258e-06	-5.27918
Cimetidine	MDR1/Pgp	4.77273	Doan et al. 2002	10	5.258e-07	Ebert et al. (2024a)	5.258e-06	-5.27918
Cimetidine	MDR1/Pgp	4.5	Wegler et al. 2021	1	5.258e-07	Ebert et al. (2024a)	5.258e-07	-6.27918
Ciprofloxacina	MDR1/Pgp	10	Park et al. 2011	100	3.05012e-06	Ebert et al. (2024b)	0.000305012	-3.51568
Clarithromycin	MDR1/Pgp	31.1111	Polli et al. 2001	10 or 20c	1.44759e-08	SDM- Experimental Descriptors	1.44759e-07	-6.83935
Clemastine	MDR1/Pgp	1.29	Doan et al. 2002	10	1.20959	SDM- Calculated Descriptors	12.0959	1.08264
Clemastine	MDR1/Pgp	3.87129	Obradovic et al. 2007	10	1.20959	SDM- Calculated Descriptors	12.0959	1.08264
Clomipramine	MDR1/Pgp	10.9	Wager et al. 2010	n/Ad	6.82025	SDM- Experimental Descriptors	68.2025	1.8338
Clomipramine	MDR1/Pgp	1.4	Hellinger et al. 2012	10	6.81203	SDM- Experimental Descriptors	68.1203	1.83328
Clozapine	MDR1/Pgp	2.8	Wager et al. 2010	n/Ad	0.0615515	SDM- Experimental Descriptors	0.615515	-0.210761
Colchicine	MDR1/Pgp	18.5938	Troutman & Thakker 2003	25	9.97577e-05	SDM- Experimental Descriptors	0.00249394	-2.60311
Colchicine	MDR1/Pgp	11.2849	Polli et al. 2001	10 or 20c	9.97577e-05	SDM- Experimental Descriptors	0.000997577	-3.00105
Colchicine	MDR1/Pgp	24.3	Hellinger et al. 2012	10	9.97577e-05	SDM- Experimental Descriptors	0.000997577	-3.00105
Cyclobenzaprine	MDR1/Pgp	2.8	Wager et al. 2010	n/Ad	2.5458	SDM- Experimental Descriptors	25.458	1.40582
Cyclobenzaprine	MDR1/Pgp	0.97	Doan et al. 2002	10	2.5458	SDM- Experimental Descriptors	25.458	1.40582
Cyclobenzaprine	MDR1/Pgp	0.5	Feng et al. 2008	2	2.5458	SDM- Experimental Descriptors	5.09161	0.706855
Cyclosporine A	MDR1/Pgp	9.61	Polli et al. 2001	10 or 20c	6.56151e-06	Ebert et al. (2024a)	6.56151e-05	-4.183
Cyclosporine A	MDR1/Pgp	15.2	Troutman & Thakker 2003	0.1	6.56151e-06	Ebert et al. (2024a)	6.56151e-07	-6.183
Cyclosporine A	MDR1/Pgp	20	Gertz et al. 2010	0.1	6.56151e-06	Ebert et al. (2024a)	6.56151e-07	-6.183
Darifenacin	MDR1/Pgp	4	Callegari et al. 2011	2	0.0244376	SDM- Calculated Descriptors	0.0488753	-1.31091
Daunorubicin	MDR1/Pgp	14.2048	Polli et al. 2001	10 or 20c	1.46466e-06	SDM- Experimental Descriptors	1.46466e-05	-4.83426
Desipramine	MDR1/Pgp	1.03	Doan et al. 2002	10	0.0505939	SDM- Experimental Descriptors	0.505939	-0.295902
Desipramine	MDR1/Pgp	6.72842	Wang et al. 2005	5	0.0505939	SDM- Experimental Descriptors	0.252969	-0.596932
Desipramine	MDR1/Pgp	0.59	Carrara et al. 2007	10	0.0505939	SDM- Experimental Descriptors	0.505939	-0.295902
Desipramine	MDR1/Pgp	1.4	Hellinger et al. 2012	10	0.0505939	SDM- Experimental Descriptors	0.505939	-0.295902
Desloratadine	MDR1/Pgp	9.1	Chen et al. 2003	2	0.124961	SDM- Calculated Descriptors	0.249922	-0.602196
Dexamethasone	MDR1/Pgp	12.3448	Polli et al. 2001	10 or 20c	7.27435e-05	Ebert et al. (2024a)	0.000727435	-3.13821
Dexamethasone	MDR1/Pgp	8.6	Hellinger et al. 2012	10	7.27435e-05	Ebert et al. (2024a)	0.000727435	-3.13821
Dextrorphan	MDR1/Pgp	2.6	Hellinger et al. 2012	10	0.0741714	SDM- Calculated Descriptors	0.741714	-0.129763
Digoxin	MDR1/Pgp	18.8889	Troutman & Thakker 2003	10	1.33621e-05	Ebert et al. (2024a)	0.000133621	-3.87413
Digoxin	MDR1/Pgp	15.2	Chang et al. 2006	5	1.33621e-05	Ebert et al. (2024a)	6.68104e-05	-4.17516
Digoxin	MDR1/Pgp	35	Wang et al. 2005	50	1.33621e-05	Ebert et al. (2024a)	0.000668104	-3.17516
Digoxin	MDR1/Pgp	18.5	Eriksson et al. 2006	0.03	1.33621e-05	Ebert et al. (2024a)	4.00862e-07	-6.397
Digoxin	MDR1/Pgp	25.4688	Taub et al. 2005	0.02	1.33621e-05	Ebert et al. (2024a)	2.67242e-07	-6.5731
Digoxin	MDR1/Pgp	53.1	Hellinger et al. 2012	10	1.33621e-05	Ebert et al. (2024a)	0.000133621	-3.87413
Diphenhydramine	MDR1/Pgp	0.9	Chen et al. 2003	2	2.67712	SDM- Experimental Descriptors	5.35424	0.728698
Diphenhydramine	MDR1/Pgp	0.91	Doan et al. 2002	10	2.67712	SDM- Experimental Descriptors	26.7712	1.42767
Diphenhydramine	MDR1/Pgp	3.71685	Obradovic et al. 2007	10	2.67712	SDM- Experimental Descriptors	26.7712	1.42767
Dipyridamole	MDR1/Pgp	22.6667	Polli et al. 2001	10 or 20c	2.75057e-05	Ebert et al. (2024a)	0.000275057	-3.56058
Dipyridamole	MDR1/Pgp	128.9	Wang et al. 2005	50	2.75057e-05	Ebert et al. (2024a)	0.00137529	-2.86161
Domperidone	MDR1/Pgp	62.8	Carrara et al. 2007	10	0.000516722	SDM- Experimental Descriptors	0.00516722	-2.28674
Domperidone	MDR1/Pgp	31.1892	Doan et al. 2002	10	0.000516722	SDM- Experimental Descriptors	0.00516722	-2.28674
Doxorubicin	MDR1/Pgp	17.8161	Troutman & Thakker 2003	10	4.62018e-12	SDM- Experimental Descriptors	4.62018e-11	-10.3353
Doxorubicin	MDR1/Pgp	0.67	Polli et al. 2001	10 or 20c	4.62018e-12	SDM- Experimental Descriptors	4.62018e-11	-10.3353
Doxorubicin	MDR1/Pgp	16.6	Hellinger et al. 2012	50	4.62018e-12	SDM- Experimental Descriptors	2.31009e-10	-9.63637
Doxylamine	MDR1/Pgp	0.84	Doan et al. 2002	10	0.0073615	SDM- Experimental Descriptors	0.073615	-1.13303
Doxylamine	MDR1/Pgp	11.0383	Wang et al. 2005	5	0.0073615	SDM- Experimental Descriptors	0.0368075	-1.43406
Eletriptan	MDR1/Pgp	31.413	Polli et al. 2001	10 or 20c	0.00021521	SDM- Calculated Descriptors	0.0021521	-2.66714
Eletriptan	MDR1/Pgp	22.6	Wager et al. 2010	n/Ad	0.00021521	SDM- Calculated Descriptors	0.0021521	-2.66714
Eletriptan	MDR1/Pgp	44.7973	Doan et al. 2002	10	0.00021521	SDM- Calculated Descriptors	0.0021521	-2.66714
Emetine	MDR1/Pgp	29.2708	Polli et al. 2001	10 or 20c	0.501718	SDM- Calculated Descriptors	5.01718	0.700459
Erythromycin	MDR1/Pgp	143.617	Polli et al. 2001	10 or 20c	1.34088e-09	SDM- Experimental Descriptors	1.34088e-08	-7.87261
Erythromycin	MDR1/Pgp	35	Huang et al. 2006	10	1.34088e-09	SDM- Experimental Descriptors	1.34088e-08	-7.87261
Etoposide	MDR1/Pgp	34.6667	Troutman & Thakker 2003	25	2.04451e-07	Ebert et al. (2024a)	5.11126e-06	-5.29147
Etoposide	MDR1/Pgp	2.83178	Polli et al. 2001	10 or 20c	2.04451e-07	Ebert et al. (2024a)	2.04451e-06	-5.68941
Etoposide	MDR1/Pgp	13.8462	Wang et al. 2005	50	2.04451e-07	Ebert et al. (2024a)	1.02225e-05	-4.99044
Famciclovir	MDR1/Pgp	3.17	Doan et al. 2002	10	1.64187e-05	Ebert et al. (2024a)	0.000164187	-3.78466
Fexofenadine	MDR1/Pgp	3.94118	Obradovic et al. 2007	10	5.31905e-06	SDM- Calculated Descriptors	5.31905e-05	-4.27417
Fluoxetine	MDR1/Pgp	0.68	Carrara et al. 2007	10	0.149687	SDM- Experimental Descriptors	1.49687	0.175184
Fluoxetine	MDR1/Pgp	0.6	Feng et al. 2008	2	0.149687	SDM- Experimental Descriptors	0.299374	-0.523786
Fluoxetine	MDR1/Pgp	1.18	Doan et al. 2002	10	0.149687	SDM- Experimental Descriptors	1.49687	0.175184
Fluoxetine	MDR1/Pgp	5.2	Wager et al. 2010	n/Ad	0.149687	SDM- Experimental Descriptors	1.49687	0.175184
Fluoxetine	MDR1/Pgp	2.69059	Wang et al. 2005	5	0.149687	SDM- Experimental Descriptors	0.748436	-0.125846
Fluvoxamine	MDR1/Pgp	0.7	Feng et al. 2008	2	0.0946819	SDM- Experimental Descriptors	0.189364	-0.722703
Fluvoxamine	MDR1/Pgp	3.1	Wager et al. 2010	n/Ad	0.0946819	SDM- Experimental Descriptors	0.946819	-0.023733
Gefitinib	MDR1/Pgp	22.3	Wegler et al. 2021	1	2.29807	SDM- Calculated Descriptors	2.29807	0.361364
Glibenclamide	MDR1/Pgp	25.1	Wegler et al. 2021	1	2.57213e-05	Ebert et al. (2024a)	2.57213e-05	-4.58971
Guanfacine	MDR1/Pgp	1.23	Doan et al. 2002	10	1.70906e-05	Ebert et al. (2024a)	0.000170906	-3.76724
Guanfacine	MDR1/Pgp	3.01167	Wang et al. 2005	5	1.70906e-05	Ebert et al. (2024a)	8.54529e-05	-4.06827
Hydrocortisone	MDR1/Pgp	6.3	Hellinger et al. 2012	10	4.30296e-05	Ebert et al. (2024a)	0.000430296	-3.36623
Imatinib	MDR1/Pgp	153	Wegler et al. 2021	1	0.000103468	SDM- Calculated Descriptors	0.000103468	-3.98519
Indinavir	MDR1/Pgp	12	Gertz et al. 2010	0.1	4.64269e-07	SDM- Experimental Descriptors	4.64269e-08	-7.33323
Indinavir	MDR1/Pgp	20.2532	Polli et al. 2001	10 or 20c	4.64269e-07	SDM- Experimental Descriptors	4.64269e-06	-5.33323
Indinavir	MDR1/Pgp	24.6	Doan et al. 2002	10	4.64269e-07	SDM- Experimental Descriptors	4.64269e-06	-5.33323
Indomethacin	MDR1/Pgp	0.97	Doan et al. 2002	10	0.000127906	SDM- Experimental Descriptors	0.00127906	-2.89311
Indomethacin	MDR1/Pgp	3.90929	Wang et al. 2005	5	0.000127906	SDM- Experimental Descriptors	0.000639529	-3.19414
Indomethacin	MDR1/Pgp	1.16	Hellinger et al. 2012	10	0.000127906	SDM- Experimental Descriptors	0.00127906	-2.89311
Indomethacin	MDR1/Pgp	0.549828	Carrara et al. 2007	10	0.000127906	SDM- Experimental Descriptors	0.00127906	-2.89311
Irinotecan	MDR1/Pgp	154.2	Wegler et al. 2021	1	9.60767e-12	SDM- Calculated Descriptors	9.60767e-12	-11.0174
Labetalola	MDR1/Pgp	60.6333	Wang et al. 2005	50	0.0002068	COSMOtherm	0.01034	-1.98548
Labetalola	MDR1/Pgp	8.85086	Doan et al. 2002	10	0.0002068	COSMOtherm	0.002068	-2.68445
Labetalola	MDR1/Pgp	2.8	Simoff et al. 2016	1	0.0002068	COSMOtherm	0.0002068	-3.68445
Labetalola	MDR1/Pgp	15.3	Hellinger et al. 2012	10	0.0002068	COSMOtherm	0.002068	-2.68445
Lincomycin	MDR1/Pgp	3.2	Wang et al. 2005	50	1.42606e-09	SDM- Experimental Descriptors	7.13031e-08	-7.14689
Loperamide	MDR1/Pgp	2.5	Simoff et al. 2016	1	0.00410727	SDM- Experimental Descriptors	0.00410727	-2.38645
Loperamide	MDR1/Pgp	9.4	Feng et al. 2008	2	0.00410727	SDM- Experimental Descriptors	0.00821454	-2.08542
Loperamide	MDR1/Pgp	7.77555	Polli et al. 2001	10 or 20c	0.00410727	SDM- Experimental Descriptors	0.0410727	-1.38645
Loperamide	MDR1/Pgp	236.889	Wang et al. 2005	50	0.00410727	SDM- Experimental Descriptors	0.205364	-0.687477
Loperamide	MDR1/Pgp	9.94852	Doan et al. 2002	10	0.00410727	SDM- Experimental Descriptors	0.0410727	-1.38645
Loperamide	MDR1/Pgp	17.8	Hellinger et al. 2012	10	0.00410727	SDM- Experimental Descriptors	0.0410727	-1.38645
Lopinavir	MDR1/Pgp	7.23684	Luo et al. 2010	n/Ad	0.146669	SDM- Calculated Descriptors	1.46669	0.166339
Loratadine	MDR1/Pgp	0.9	Feng et al. 2008	2	4.56328	SDM- Experimental Descriptors	9.12657	0.960307
Loratadine	MDR1/Pgp	1.9	Chen et al. 2003	2	4.56328	SDM- Experimental Descriptors	9.12657	0.960307
Loratadine	MDR1/Pgp	1.90152	Polli et al. 2001	10 or 20c	4.56328	SDM- Experimental Descriptors	45.6328	1.65928
Loratadine	MDR1/Pgp	7.36842	Obradovic et al. 2007	10	4.56328	SDM- Experimental Descriptors	45.6328	1.65928
Lovastatin acid	MDR1/Pgp	3.17	Chen et al. 2005	2	1.525e-07	SDM- Calculated Descriptors	3.05001e-07	-6.5157
Methylprednisolone	MDR1/Pgp	14.6656	Troutman & Thakker 2003	20	3.4894e-05	Ebert et al. (2024a)	0.000697881	-3.15622
Methysergide	MDR1/Pgp	1.81	Carrara et al. 2007	10	1.23991e-05	SDM- Calculated Descriptors	0.000123991	-3.90661
Methysergide	MDR1/Pgp	4.32759	Doan et al. 2002	10	1.23991e-05	SDM- Calculated Descriptors	0.000123991	-3.90661
Mequitazine	MDR1/Pgp	2.81	Doan et al. 2002	10	0.0658602	SDM- Calculated Descriptors	0.658602	-0.181377
Mitoxantrone	MDR1/Pgp	3.37173	Polli et al. 2001	10 or 20c	2.07144e-09	SDM- Experimental Descriptors	2.07144e-08	-7.68373
Monensin	MDR1/Pgp	2.88235	Polli et al. 2001	10 or 20c	8.52093e-08	SDM- Calculated Descriptors	8.52093e-07	-6.06951
Nelfinavir	MDR1/Pgp	8.87139	Polli et al. 2001	10 or 20c	2.24165	SDM- Calculated Descriptors	22.4165	1.35057
Nelfinavir	MDR1/Pgp	22.3932	Doan et al. 2002	10	2.24165	SDM- Calculated Descriptors	22.4165	1.35057
Nilotinib	MDR1/Pgp	14	Wegler et al. 2021	1	0.0160988	SDM- Calculated Descriptors	0.0160988	-1.79321
Paliperidone	MDR1/Pgp	4.1	Wager et al. 2010	n/Ad	5.46268e-05	SDM- Calculated Descriptors	0.000546268	-3.26259
Paroxetine	MDR1/Pgp	0.7	Feng et al. 2008	2	0.00129963	SDM- Experimental Descriptors	0.00259926	-2.58515
Paroxetine	MDR1/Pgp	5.5	Wager et al. 2010	n/Ad	0.00129963	SDM- Experimental Descriptors	0.0129963	-1.88618
Perospirone	MDR1/Pgp	7.8	Wager et al. 2010	n/Ad	1.1823	SDM- Calculated Descriptors	11.823	1.07273
Pirenzepine	MDR1/Pgp	3.63	Doan et al. 2002	10	1.67414e-07	SDM- Experimental Descriptors	1.67414e-06	-5.77621
Pitavastatina	MDR1/Pgp	4.9	Wegler et al. 2021	1	3.12776e-05	COSMOtherm	3.12776e-05	-4.50477
Prazosin	MDR1/Pgp	6.9	Wegler et al. 2021	1	0.00330736	SDM- Calculated Descriptors	0.00330736	-2.48052
Prazosin	MDR1/Pgp	3.2	Feng et al. 2008	2	0.00330736	SDM- Calculated Descriptors	0.00661472	-2.17949
Prazosin	MDR1/Pgp	3.5	Chen et al. 2005	2	0.00330736	SDM- Calculated Descriptors	0.00661472	-2.17949
Prazosin	MDR1/Pgp	4.62238	Polli et al. 2001	10 or 20c	0.00330736	SDM- Calculated Descriptors	0.0330736	-1.48052
Prednisolone	MDR1/Pgp	5.81507	Troutman & Thakker 2003	20	1.04133e-05	Ebert et al. (2024a)	0.000208266	-3.68138
Prednisone	MDR1/Pgp	3.8	Feng et al. 2008	2	9.25646e-05	SDM- Experimental Descriptors	0.000185129	-3.73252
Puromycin	MDR1/Pgp	3.09565	Polli et al. 2001	10 or 20c	8.34043e-10	SDM- Calculated Descriptors	8.34043e-09	-8.07881
Pyrilamine	MDR1/Pgp	5.57778	Obradovic et al. 2007	10	0.011217	SDM- Experimental Descriptors	0.11217	-0.950122
Quinidine	MDR1/Pgp	6.8	Simoff et al. 2016	2	0.00105614	Ebert et al. (2024a)	0.00211227	-2.67525
Quinidine	MDR1/Pgp	16.1	Feng et al. 2008	1	0.00105614	Ebert et al. (2024a)	0.00105614	-2.97628
Quinidine	MDR1/Pgp	15	Troutman & Thakker 2003	1	0.00105614	Ebert et al. (2024a)	0.00105614	-2.97628
Quinidine	MDR1/Pgp	4.4	Gertz et al. 2010	0.1	0.00105614	Ebert et al. (2024a)	0.000105614	-3.97628
Quinidine	MDR1/Pgp	15	Chen et al. 2005	2	0.00105614	Ebert et al. (2024a)	0.00211227	-2.67525
Quinidine	MDR1/Pgp	11.4194	Carrara et al. 2007	10	0.00105614	Ebert et al. (2024a)	0.0105614	-1.97628
Quinidine	MDR1/Pgp	338	Wang et al. 2005	50	0.00105614	Ebert et al. (2024a)	0.0528069	-1.27731
Quinidine	MDR1/Pgp	27.1978	Polli et al. 2001	10 or 20c	0.00105614	Ebert et al. (2024a)	0.0105614	-1.97628
Quinidine	MDR1/Pgp	16.4	Hellinger et al. 2012	10	0.00105614	Ebert et al. (2024a)	0.0105614	-1.97628
Ranitidine	MDR1/Pgp	2.78814	Troutman & Thakker 2003	100	3.25924e-07	Ebert et al. (2024a)	3.25924e-05	-4.48688
Ranitidine	MDR1/Pgp	5.4375	Wang et al. 2005	50	3.25924e-07	Ebert et al. (2024a)	1.62962e-05	-4.78791
Ranitidine	MDR1/Pgp	1.35	Polli et al. 2001	10 or 20c	3.25924e-07	Ebert et al. (2024a)	3.25924e-06	-5.48688
Ranitidine	MDR1/Pgp	4.1	Hellinger et al. 2012	10	3.25924e-07	Ebert et al. (2024a)	3.25924e-06	-5.48688
Reserpine	MDR1/Pgp	3.71512	Polli et al. 2001	10 or 20c	0.00511698	SDM- Experimental Descriptors	0.0511698	-1.29099
Rhodamine 123b	MDR1/Pgp	15.6122	Troutman & Thakker 2003	10
Rhodamine 123b	MDR1/Pgp	114.27	Tang et al. 2004	5
Rhodamine 123b	MDR1/Pgp	9.19277	Wang et al. 2005	50
Rhodamine 123b	MDR1/Pgp	12.9	Hellinger et al. 2012	1
Rifabutina	MDR1/Pgp	6	Gertz et al. 2010	0.1	2.53163e-09	COSMOtherm	2.53163e-10	-9.5966
Rimonabant	MDR1/Pgp	2.5	Wager et al. 2010	n/Ad	0.408722	SDM- Experimental Descriptors	4.08722	0.611428
Risperidone	MDR1/Pgp	1.6	Doan et al. 2002	10	0.0127203	SDM- Experimental Descriptors	0.127203	-0.895504
Risperidone	MDR1/Pgp	2.6	Wager et al. 2010	n/Ad	0.0127203	SDM- Experimental Descriptors	0.127203	-0.895504
Risperidone	MDR1/Pgp	2.1	Hellinger et al. 2012	10	0.0127085	SDM- Experimental Descriptors	0.127085	-0.895906
Risperidone	MDR1/Pgp	1.2	Feng et al. 2008	2	0.0127203	SDM- Experimental Descriptors	0.0254405	-1.59447
Ritonavir	MDR1/Pgp	25	Simoff et al. 2016	1	0.156369	SDM- Calculated Descriptors	0.156369	-0.805849
Ritonavir	MDR1/Pgp	49.5	Feng et al. 2008	2	0.156369	SDM- Calculated Descriptors	0.312738	-0.504819
Ritonavir	MDR1/Pgp	12.5532	Troutman & Thakker 2003	0.1	0.156369	SDM- Calculated Descriptors	0.0156369	-1.80585
Ritonavir	MDR1/Pgp	53.9241	Polli et al. 2001	10 or 20c	0.156369	SDM- Calculated Descriptors	1.56369	0.194151
Saquinavir	MDR1/Pgp	55	Simoff et al. 2016	0.1	7.65428e-05	SDM- Experimental Descriptors	7.65428e-06	-5.1161
Saquinavir	MDR1/Pgp	75	Gertz et al. 2010	1	7.65428e-05	SDM- Experimental Descriptors	7.65428e-05	-4.1161
Saquinavir	MDR1/Pgp	62.7907	Troutman & Thakker 2003	20	7.65428e-05	SDM- Experimental Descriptors	0.00153086	-2.81507
Saquinavir	MDR1/Pgp	164.452	Polli et al. 2001	10 or 20c	7.65428e-05	SDM- Experimental Descriptors	0.000765428	-3.1161
Saquinavir	MDR1/Pgp	261	Doan et al. 2002	10	7.65428e-05	SDM- Experimental Descriptors	0.000765428	-3.1161
Sertindole	MDR1/Pgp	10.4	Wager et al. 2010	n/Ad	1.7425e-11	SDM- Calculated Descriptors	1.7425e-10	-9.75883
Sertraline	MDR1/Pgp	3.6	Feng et al. 2008	2	6.16108	SDM- Experimental Descriptors	12.3222	1.09069
Sertraline	MDR1/Pgp	11.2	Wager et al. 2010	n/Ad	6.16108	SDM- Experimental Descriptors	61.6108	1.78966
Sotalola	MDR1/Pgp	7	Liu et al. 2012	10	3.61157e-06	COSMOtherm	3.61157e-05	-4.4423
Tacrolimus	MDR1/Pgp	4.6	Gertz et al. 2010	0.1	0.00121244	SDM- Calculated Descriptors	0.000121244	-3.91634
Talinolol	MDR1/Pgp	31.7	Troutman & Thakker 2003	20	5.55872e-07	Ebert et al. (2024a)	1.11174e-05	-4.95399
Talinolol	MDR1/Pgp	27.7	Hellinger et al. 2012	10	5.55872e-07	Ebert et al. (2024a)	5.55872e-06	-5.25502
Taxol/Paclitaxel	MDR1/Pgp	42.2148	Troutman & Thakker 2003	10	0.000262647	SDM- Calculated Descriptors	0.00262647	-2.58063
Taxol/Paclitaxel	MDR1/Pgp	108	Polli et al. 2001	10 or 20c	0.000262647	SDM- Calculated Descriptors	0.00262647	-2.58063
Taxol/Paclitaxel	MDR1/Pgp	41.2157	Taub et al. 2005	0.02	0.000262647	SDM- Calculated Descriptors	5.25295e-06	-5.2796
Terfenadine	MDR1/Pgp	4.66463	Polli et al. 2001	10 or 20c	0.0731899	SDM- Calculated Descriptors	0.731899	-0.135549
Terfenadine	MDR1/Pgp	2.88356	Doan et al. 2002	10	0.0731899	SDM- Calculated Descriptors	0.731899	-0.135549
Terfenadine	MDR1/Pgp	18.4355	Obradovic et al. 2007	10	0.0731899	SDM- Calculated Descriptors	0.731899	-0.135549
Topotecana	MDR1/Pgp	48.3	Wegler et al. 2021	1	5.51021e-07	COSMOtherm	5.51021e-07	-6.25883
Trimethoprim	MDR1/Pgp	1.94	Doan et al. 2002	10	7.72385e-05	Ebert et al. (2024a)	0.000772385	-3.11217
Trimethoprim	MDR1/Pgp	3.61	Polli et al. 2001	10 or 20c	7.72385e-05	Ebert et al. (2024a)	0.000772385	-3.11217
Trospiumb	MDR1/Pgp	4.3	Callegari et al. 2011	2	5.52148e-10	COSMOtherm	1.1043e-09	-8.95691
Verapamil	MDR1/Pgp	1	Gertz et al. 2010	0.1	0.0169254	SDM- Experimental Descriptors	0.00169254	-2.77146
Verapamil	MDR1/Pgp	5.17778	Troutman & Thakker 2003	0.1	0.0169254	SDM- Experimental Descriptors	0.00169254	-2.77146
Verapamil	MDR1/Pgp	1.8	Feng et al. 2008	2	0.0169254	SDM- Experimental Descriptors	0.0338508	-1.47043
Verapamil	MDR1/Pgp	2.3	Wager et al. 2010	n/Ad	0.0169254	SDM- Experimental Descriptors	0.169254	-0.771461
Verapamil	MDR1/Pgp	1.16244	Polli et al. 2001	10 or 20c	0.0169254	SDM- Experimental Descriptors	0.169254	-0.771461
Verapamil	MDR1/Pgp	1.73012	Doan et al. 2002	10	0.0169254	SDM- Experimental Descriptors	0.169254	-0.771461
Verapamil	MDR1/Pgp	0.964179	Carrara et al. 2007	10	0.0169254	SDM- Experimental Descriptors	0.169254	-0.771461
Verapamil	MDR1/Pgp	2.78	Hellinger et al. 2012	10	0.0169254	SDM- Experimental Descriptors	0.169254	-0.771461
Vinblastine	MDR1/Pgp	9.8	Simoff et al. 2016	0.1	2.13511e-05	Ebert et al. (2024a)	2.13511e-06	-5.67058
Vinblastine	MDR1/Pgp	71.4	Troutman & Thakker 2003	0.02	2.13511e-05	Ebert et al. (2024a)	4.27021e-07	-6.36955
Vinblastine	MDR1/Pgp	88.1333	Taub et al. 2005	1	2.13511e-05	Ebert et al. (2024a)	2.13511e-05	-4.67058
Vinblastine	MDR1/Pgp	26.925	Wang et al. 2005	50	2.13511e-05	Ebert et al. (2024a)	0.00106755	-2.97161
Vinblastine	MDR1/Pgp	23	Polli et al. 2001	10 or 20c	2.13511e-05	Ebert et al. (2024a)	0.000213511	-3.67058
Vinblastine	MDR1/Pgp	369.5	Hellinger et al. 2012	10	2.13511e-05	Ebert et al. (2024a)	0.000213511	-3.67058
Vinblastine	MDR1/Pgp	17.63	Carrara et al. 2007	10	2.13511e-05	Ebert et al. (2024a)	0.000213511	-3.67058
Vincristine	MDR1/Pgp	6.31356	Polli et al. 2001	10 or 20c	4.02546e-07	SDM- Experimental Descriptors	4.02546e-06	-5.39518
Vinorelbine	MDR1/Pgp	69.8413	Polli et al. 2001	10 or 20c	1.14834e-08	SDM- Calculated Descriptors	1.14834e-07	-6.93993
Ximelagatran	MDR1/Pgp	32.5	Eriksson et al. 2006	50	1.14724e-06	SDM- Calculated Descriptors	5.7362e-05	-4.24138
Zidovudine	MDR1/Pgp	5.76879	de Souza et al. 2009	10	0.000112741	Ebert et al. (2024a)	0.00112741	-2.94792
Zolmitriptan	MDR1/Pgp	2.48	Doan et al. 2002	10	1.99478e-06	Ebert et al. (2024a)	1.99478e-05	-4.7001
Zotepine	MDR1/Pgp	5.1	Wager et al. 2010	n/Ad	1.11422e-07	SDM- Calculated Descriptors	1.11422e-06	-5.95303
Aconitine	BCRP	22.7368	Ye et al. 2013	1	2.47781e-11	SDM- Calculated Descriptors	2.47781e-11	-10.6059
Albendazole sulphoxide	BCRP	9.1	Muenster et al. 2008	2	0.000140587	SDM- Calculated Descriptors	0.000281175	-3.55102
Capecitabine	BCRP	7.4	Zhang et al. 2015	1	2.07096e-06	SDM- Calculated Descriptors	2.07096e-06	-5.68383
Cimetidine	BCRP	16.8	Feng et al. 2019	0.5 or 2c	5.258e-07	Ebert et al. (2024a)	2.629e-07	-6.58021
Cimetidine	BCRP	2.9	Wegler et al. 2021	1	5.258e-07	Ebert et al. (2024a)	5.258e-07	-6.27918
Cladribine	BCRP	118	Feng et al. 2019	0.5 or 2c	6.24478e-09	SDM- Calculated Descriptors	3.12239e-09	-8.50551
Daidzein	BCRP	24.6	Feng et al. 2019	0.5 or 2c	0.000222157	SDM- Experimental Descriptors	0.000111078	-3.95437
Dantrolene	BCRP	13.4	Feng et al. 2019	0.5 or 2c	0.000184817	SDM- Calculated Descriptors	9.24083e-05	-4.03429
Dantrolene	BCRP	84	Mukkavilli et al. 2018	20	0.000184817	SDM- Calculated Descriptors	0.00369633	-2.43223
Dantrolene	BCRP	9.5	Wegler et al. 2021	1	0.000184817	SDM- Calculated Descriptors	0.000184817	-3.73326
Dasatinib	BCRP	51.6	Chen at el. 2009	2	4.5629	SDM- Calculated Descriptors	9.1258	0.960271
Daunorubicin	BCRP	17	Xiao et al. 2006	2	1.46466e-06	SDM- Experimental Descriptors	2.92932e-06	-5.53323
Daunorubicin	BCRP	5.8	Poirier et al. 2014	1	1.46466e-06	SDM- Experimental Descriptors	1.46466e-06	-5.83426
D-Luciferin	BCRP	4.1	Feng et al. 2019	0.5 or 2c
Erlotinib	BCRP	17	Marchetti et al. 2008	1	0.0019522	SDM- Calculated Descriptors	0.0019522	-2.70948
Flavopiridola	BCRP	34.2	Feng et al. 2019	0.5 or 2c	0.127199	COSMOtherm	0.0635997	-1.19655
Fleroxacina	BCRP	3.83	Feng et al. 2019	0.5 or 2c	8.71693e-07	COSMOtherm	4.35847e-07	-6.36067
Fluvastatin	BCRP	6.9	Wegler et al. 2021	1	1.07585e-05	Ebert et al. (2024a)	1.07585e-05	-4.96825
Gefitinib	BCRP	4.5	Poirier et al. 2014	1	4.03564	SDM- Calculated Descriptors	4.03564	0.605912
Gefitinib	BCRP	10.8	Wegler et al. 2021	1	4.03564	SDM- Calculated Descriptors	4.03564	0.605912
Genistein	BCRP	15.3	Feng et al. 2019	0.5 or 2c	9.36389e-05	SDM- Experimental Descriptors	4.68195e-05	-4.32957
Glibenclamide	BCRP	15.3	Wegler et al. 2021	1	2.57213e-05	Ebert et al. (2024a)	2.57213e-05	-4.58971
Hypaconitine	BCRP	6.41469	Ye et al. 2013	1	1.45585e-08	SDM- Calculated Descriptors	1.45585e-08	-7.83688
Imatinib	BCRP	4.9	Poirier et al. 2014	1	0.000103468	SDM- Calculated Descriptors	0.000103468	-3.98519
Imatinib	BCRP	28.9	Muenster et al. 2008	2	0.000103468	SDM- Calculated Descriptors	0.000206936	-3.68416
Imatinib	BCRP	15.3	Wegler et al. 2021	1	0.000103468	SDM- Calculated Descriptors	0.000103468	-3.98519
Imatinib	BCRP	29.2	Feng et al. 2019	0.5 or 2c	0.000103468	SDM- Calculated Descriptors	5.1734e-05	-4.28622
Irinotecan	BCRP	4.5	Wegler et al. 2021	1	9.60767e-12	SDM- Calculated Descriptors	9.60767e-12	-11.0174
Irinotecan	BCRP	16.9	Poirier et al. 2014	1	9.60767e-12	SDM- Calculated Descriptors	9.60767e-12	-11.0174
Lapatinib	BCRP	2.6	Polli et al. 2008	0.01 to 3c	1.51548	SDM- Calculated Descriptors	0.0151548	-1.81945
Mesaconitine	BCRP	6.45477	Ye et al. 2013	1	2.22972e-11	SDM- Calculated Descriptors	2.22972e-11	-10.6517
Mitoxantrone	BCRP	73	Mahringer et al. 2009	20	2.07643e-09	SDM- Experimental Descriptors	4.15285e-08	-7.38165
Mitoxantrone	BCRP	5.7	Xiao et al. 2006	2	2.07643e-09	SDM- Experimental Descriptors	4.15285e-09	-8.38165
Momelotinib	BCRP	21.3	Feng et al. 2019	0.5 or 2c	0.00097954	SDM- Calculated Descriptors	0.00048977	-3.31001
Nilotinib	BCRP	10.8	Wegler et al. 2021	1	0.0160988	SDM- Calculated Descriptors	0.0160988	-1.79321
Pefloxacina	BCRP	10.7	Feng et al. 2019	0.5 or 2c	2.00306e-06	COSMOtherm	1.00153e-06	-5.99934
Pitavastatina	BCRP	8.7	Wegler et al. 2021	1	3.12776e-05	COSMOtherm	3.12776e-05	-4.50477
Pitavastatina	BCRP	35.3	Feng et al. 2019	0.5 or 2c	3.12776e-05	COSMOtherm	1.56388e-05	-4.8058
Prazosin	BCRP	4.1	Xiao et al. 2006	2	0.00330736	SDM- Calculated Descriptors	0.00661472	-2.17949
Prazosin	BCRP	14.9	Wegler et al. 2021	1	0.00330736	SDM- Calculated Descriptors	0.00330736	-2.48052
Prazosin	BCRP	18	Feng et al. 2019	0.5 or 2c	0.00330736	SDM- Calculated Descriptors	0.00165368	-2.78155
Prazosin	BCRP	81	Mukkavilli et al. 2018	1	0.00330736	SDM- Calculated Descriptors	0.00330736	-2.48052
Prazosin	BCRP	35.5	Muenster et al. 2008	2	0.00330736	SDM- Calculated Descriptors	0.00661472	-2.17949
Regorafenib	BCRP	5.31	Feng et al. 2019	0.5 or 2c	0.000667426	SDM- Calculated Descriptors	0.000333713	-3.47663
Sorafenib	BCRP	8.19	Feng et al. 2019	0.5 or 2c	0.000401683	SDM- Calculated Descriptors	0.000200841	-3.69715
Sulfasalazine	BCRP	6.39	Feng et al. 2019	0.5 or 2c	2.59844e-05	SDM- Experimental Descriptors	1.29922e-05	-4.88632
Teriflunomide	BCRP	35.8	Feng et al. 2019	0.5 or 2c	0.000370107	SDM- Calculated Descriptors	0.000185054	-3.7327
Topotecana	BCRP	4.3	Xiao et al. 2006	2	5.51021e-07	SDM- Calculated Descriptors	1.10204e-06	-5.9578
Topotecana	BCRP	15.9	Muenster et al. 2008	2	5.51021e-07	SDM- Calculated Descriptors	1.10204e-06	-5.9578
Topotecana	BCRP	8.3	Wegler et al. 2021	1	5.51021e-07	SDM- Calculated Descriptors	5.51021e-07	-6.25883
Topotecana	BCRP	6.81	Feng et al. 2019	0.5 or 2c	5.51021e-07	SDM- Calculated Descriptors	2.7551e-07	-6.55986
Topotecana	BCRP	6.4	Poirier et al. 2014	1	5.51021e-07	SDM- Calculated Descriptors	5.51021e-07	-6.25883
Atorvastatin	MRP2	3.03	Lau et al. 2006	5	5.97534e-09	SDM- Calculated Descriptors	2.98767e-08	-7.52467
Digoxin	MRP2	15	Nielsen et el. 2019	0.01	1.33621e-05	Ebert et al. (2024a)	1.33621e-07	-6.87413
Docetaxel	MRP2	7	Huisman et al. 2005	5	0.00183741	SDM- Calculated Descriptors	0.00918703	-2.03682
Etoposide	MRP2	6	Nielsen et el. 2019	1.25	2.04451e-07	Ebert et al. (2024a)	2.55563e-07	-6.5925
Etoposide	MRP2	2.5	Huisman et al. 2005	5	2.04451e-07	Ebert et al. (2024a)	1.02225e-06	-5.99044
Paclitaxel	MRP2	12	Huisman et al. 2005	5	0.000262647	SDM- Calculated Descriptors	0.00131324	-2.88166
Para-aminosalicylic acid	MRP2	7	Hong et al. 2014	1	1.93571e-11	SDM- Experimental Descriptors	1.93571e-11	-10.7132
Rhodamine 123b	MRP2	8	Hong et al. 2014	1
Saquinavir	MRP2	25	Zimmermann et al. 2008	5	7.65428e-05	SDM- Experimental Descriptors	0.000382714	-3.41713
Saquinavir	MRP2	7.4	Jain et al. 2008	22	7.65428e-05	SDM- Experimental Descriptors	0.00168394	-2.77367
Saquinavir	MRP2	5	Williams et al. 2002	2.5	7.65428e-05	SDM- Experimental Descriptors	0.000191357	-3.71816
Sulfanitran	MRP2	12	Zimmermann et al. 2008	5	0.000228515	SDM- Calculated Descriptors	0.00114257	-2.94212
Sulfinpyrazone	MRP2	10	Zimmermann et al. 2008	5	1.12004e-05	SDM- Calculated Descriptors	5.60019e-05	-4.2518
Vinblastine	MRP2	21	Huisman et al. 2005	5	2.13511e-05	Ebert et al. (2024a)	0.000106755	-3.97161
Vinblastine	MRP2	36	Tang et al. 2002	n/Ad	2.13511e-05	Ebert et al. (2024a)	0.000213511	-3.67058
a Zwitterion
b Permanent charge
c In cases where the source provided two options for final assay concentration, the lowest was used for the the Pm*C calculation.
However, it was also established that the Pm*C using the highest concentration does not put the compound over the threshold.
d In cases where no assay concentration was provided by the source, an arbitrary, conservativeley high concentration of 10 μM was used

## Sheet: Table S5
Compound Name	Transporter	ER	MDCK Assay Concentration [μM]	ER Source	fn pH 7.4	MW [g/mol]	Dhex (37°C) [cm2/s]	logKhex/water	Khex/water PAMPA @ 37C	P0,SDM [cm/s]	logP0,SDM	P0, MDCK [cm/s]	logP0, MDCK	Pm [cm/s]	logPm	Pm*Cext [μM cm/s]	log(Pm*C)
Amprenavir	MDR1/Pgp	32.3963	10 or 20a	Polli et al. 2001	0.999991	505.6	5.94108e-07	-1.72	0.0188493	0.0559927	-1.25187	0.00125438	-2.90157	0.00125437	-2.90157	0.0125437	-1.90157
Amprenavir	MDR1/Pgp	26.4611	10 or 20a	Polli et al. 2001	0.999991	505.6	5.94108e-07	-1.72	0.0188493	0.0559927	-1.25187	0.00125438	-2.90157	0.00125437	-2.90157	0.0125437	-1.90157
Amprenavir	MDR1/Pgp	20.9	10	Carrara et al. 2007	0.999991	505.6	5.94108e-07	-1.72	0.0188493	0.0559927	-1.25187	0.00125438	-2.90157	0.00125437	-2.90157	0.0125437	-1.90157
Amprenavir	MDR1/Pgp	29	10	Doan et al. 2002	0.999991	505.6	5.94108e-07	-1.72	0.0188493	0.0559927	-1.25187	0.00125438	-2.90157	0.00125437	-2.90157	0.0125437	-1.90157
Darifenacin	MDR1/Pgp	4	2	Callegari et al. 2011	0.0477267	426.5	6.41707e-07	1.38778	24.4218	78.3582	1.89408	0.550847	-0.258969	0.0262901	-1.58021	0.0525802	-1.27918
Desloratadine	MDR1/Pgp	9.1	2	Chen et al. 2003	0.00268157	310.82	7.40599e-07	1.99613	99.1135	367.017	2.56469	2.01528	0.304336	0.00540413	-2.26727	0.0108083	-1.96624
Eletriptan	MDR1/Pgp	31.413	10 or 20a	Polli et al. 2001	0.0156017	382.5	6.74152e-07	0.08	1.19959	4.04354	0.606762	0.0456752	-1.34032	0.000712608	-3.14715	0.00712608	-2.14715
Eletriptan	MDR1/Pgp	22.6	n/Ad	Wager et al. 2010	0.0156017	382.5	6.74152e-07	0.08	1.19959	4.04354	0.606762	0.0456752	-1.34032	0.000712608	-3.14715	0.00712608	-2.14715
Eletriptan	MDR1/Pgp	44.7973	10	Doan et al. 2002	0.0156017	382.5	6.74152e-07	0.08	1.19959	4.04354	0.606762	0.0456752	-1.34032	0.000712608	-3.14715	0.00712608	-2.14715
Emetine	MDR1/Pgp	29.2708	10 or 20a	Polli et al. 2001	0.0173185	480.639	6.07891e-07	1.09942	12.5725	38.2136	1.58222	0.301344	-0.520937	0.00521884	-2.28243	0.0521884	-1.28243
Erlotinib	BCRP	17	1	Marchetti et al. 2008	0.989637	393.4	6.65625e-07	-0.50417	0.313206	1.04239	0.0180299	0.0146267	-1.83485	0.0144751	-1.83938	0.0144751	-1.83938
Mequitazine	MDR1/Pgp	2.81	10	Doan et al. 2002	0.00199129	322.5	7.28326e-07	3.47001	2951.25	10747.4	4.0313	34.379	1.53629	0.0684586	-1.16457	0.684586	-0.164572
Nelfinavir	MDR1/Pgp	8.87139	10 or 20a	Polli et al. 2001	0.961511	567.784	5.63696e-07	-0.40017	0.397951	1.12162	0.0498451	0.015555	-1.80813	0.0149563	-1.82518	0.149563	-0.825176
Nelfinavir	MDR1/Pgp	22.3932	10	Doan et al. 2002	0.961511	567.784	5.63696e-07	-0.40017	0.397951	1.12162	0.0498451	0.015555	-1.80813	0.0149563	-1.82518	0.149563	-0.825176
Prazosinc	MDR1/Pgp	6.9	1	Wegler et al. 2021	0.751241	383.401	6.73434e-07	-1.62	0.0239883	0.0807728	-1.09274	0.00170649	-2.7679	0.00128198	-2.89212	0.00128198	-2.89212
Prazosinc	MDR1/Pgp	3.2	2	Feng et al. 2008	0.751241	383.401	6.73434e-07	-1.62	0.0239883	0.0807728	-1.09274	0.00170649	-2.7679	0.00128198	-2.89212	0.00256396	-2.59109
Prazosinc	MDR1/Pgp	3.5	2	Chen et al. 2005	0.751241	383.401	6.73434e-07	-1.62	0.0239883	0.0807728	-1.09274	0.00170649	-2.7679	0.00128198	-2.89212	0.00256396	-2.59109
Prazosinc	MDR1/Pgp	4.62238	10 or 20a	Polli et al. 2001	0.751241	383.401	6.73434e-07	-1.62	0.0239883	0.0807728	-1.09274	0.00170649	-2.7679	0.00128198	-2.89212	0.0128198	-1.89212
Prazosinc	BCRP	4.1	2	Xiao et al. 2006	0.751241	383.401	6.73434e-07	-1.62	0.0239883	0.0807728	-1.09274	0.00170649	-2.7679	0.00128198	-2.89212	0.00256396	-2.59109
Prazosinc	BCRP	14.9	1	Wegler et al. 2021	0.751241	383.401	6.73434e-07	-1.62	0.0239883	0.0807728	-1.09274	0.00170649	-2.7679	0.00128198	-2.89212	0.00128198	-2.89212
Prazosinc	BCRP	18	0.5 or 2b	Feng et al. 2019	0.751241	383.401	6.73434e-07	-1.62	0.0239883	0.0807728	-1.09274	0.00170649	-2.7679	0.00128198	-2.89212	0.000640991	-3.19315
Prazosinc	BCRP	81	1	Mukkavilli et al. 2018	0.751241	383.401	6.73434e-07	-1.62	0.0239883	0.0807728	-1.09274	0.00170649	-2.7679	0.00128198	-2.89212	0.00128198	-2.89212
Prazosinc	BCRP	35.5	2	Muenster et al. 2008	0.751241	384.401	6.7264e-07	-1.62	0.0239883	0.0806775	-1.09325	0.00170479	-2.76833	0.00128071	-2.89255	0.00256142	-2.59152
Quinidined	MDR1/Pgp	6.8	2	Simoff et al. 2016	0.109489	324.417	7.26373e-07	-0.0917095	0.809637	2.94049	0.46842	0.0349521	-1.45653	0.00382688	-2.41716	0.00765376	-2.11613
Quinidined	MDR1/Pgp	16.1	1	Feng et al. 2008	0.109489	324.417	7.26373e-07	-0.0917095	0.809637	2.94049	0.46842	0.0349521	-1.45653	0.00382688	-2.41716	0.00382688	-2.41716
Quinidined	MDR1/Pgp	15	1	Troutman & Thakker 2003	0.109489	324.417	7.26373e-07	-0.0917095	0.809637	2.94049	0.46842	0.0349521	-1.45653	0.00382688	-2.41716	0.00382688	-2.41716
Quinidined	MDR1/Pgp	4.4	0.1	Gertz et al. 2010	0.109489	324.417	7.26373e-07	-0.0917095	0.809637	2.94049	0.46842	0.0349521	-1.45653	0.00382688	-2.41716	0.000382688	-3.41716
Quinidined	MDR1/Pgp	15	2	Chen et al. 2005	0.109489	324.417	7.26373e-07	-0.0917095	0.809637	2.94049	0.46842	0.0349521	-1.45653	0.00382688	-2.41716	0.00765376	-2.11613
Quinidined	MDR1/Pgp	11.4194	10	Carrara et al. 2007	0.109489	324.417	7.26373e-07	-0.0917095	0.809637	2.94049	0.46842	0.0349521	-1.45653	0.00382688	-2.41716	0.0382688	-1.41716
Quinidined	MDR1/Pgp	338	50	Wang et al. 2005	0.109489	324.417	7.26373e-07	-0.0917095	0.809637	2.94049	0.46842	0.0349521	-1.45653	0.00382688	-2.41716	0.191344	-0.718185
Quinidined	MDR1/Pgp	27.1978	10 or 20a	Polli et al. 2001	0.109489	324.417	7.26373e-07	-0.0917095	0.809637	2.94049	0.46842	0.0349521	-1.45653	0.00382688	-2.41716	0.0382688	-1.41716
Quinidined	MDR1/Pgp	16.4	10	Hellinger et al. 2012	0.109489	324.417	7.26373e-07	-0.0917095	0.809637	2.94049	0.46842	0.0349521	-1.45653	0.00382688	-2.41716	0.0382688	-1.41716
Terfenadine	MDR1/Pgp	4.66463	10 or 20a	Polli et al. 2001	0.00598951	471.673	6.13099e-07	4.53	34105.6	104551	5.01933	232.399	2.36623	1.39195	0.143625	13.9195	1.14363
Terfenadine	MDR1/Pgp	2.88356	10	Doan et al. 2002	0.00598951	471.673	6.13099e-07	4.53	34105.6	104551	5.01933	232.399	2.36623	1.39195	0.143625	13.9195	1.14363
Terfenadine	MDR1/Pgp	18.4355	10	Obradovic et al. 2007	0.00598951	471.673	6.13099e-07	4.53	34105.6	104551	5.01933	232.399	2.36623	1.39195	0.143625	13.9195	1.14363
Verapamil	MDR1/Pgp	1	0.1	Gertz et al. 2010	0.0498639	454.6	6.23424e-07	2.75736	571.959	1782.87	3.25112	7.60221	0.88094	0.379075	-0.421275	0.0379075	-1.42127
Verapamil	MDR1/Pgp	5.17778	0.1	Troutman & Thakker 2003	0.0498639	454.6	6.23424e-07	2.75736	571.959	1782.87	3.25112	7.60221	0.88094	0.379075	-0.421275	0.0379075	-1.42127
Verapamil	MDR1/Pgp	1.8	2	Feng et al. 2008	0.0498639	454.6	6.23424e-07	2.75736	571.959	1782.87	3.25112	7.60221	0.88094	0.379075	-0.421275	0.758151	-0.120245
Verapamil	MDR1/Pgp	2.3	n/Ad	Wager et al. 2010	0.0498639	454.6	6.23424e-07	2.75736	571.959	1782.87	3.25112	7.60221	0.88094	0.379075	-0.421275	3.79075	0.578725
Verapamil	MDR1/Pgp	1.16244	10 or 20a	Polli et al. 2001	0.0498639	454.6	6.23424e-07	2.75736	571.959	1782.87	3.25112	7.60221	0.88094	0.379075	-0.421275	3.79075	0.578725
Verapamil	MDR1/Pgp	1.73012	10	Doan et al. 2002	0.0498639	454.6	6.23424e-07	2.75736	571.959	1782.87	3.25112	7.60221	0.88094	0.379075	-0.421275	3.79075	0.578725
Verapamil	MDR1/Pgp	0.964179	10	Carrara et al. 2007	0.0498639	454.6	6.23424e-07	2.75736	571.959	1782.87	3.25112	7.60221	0.88094	0.379075	-0.421275	3.79075	0.578725
Verapamil	MDR1/Pgp	2.78	10	Hellinger et al. 2012	0.0498639	454.6	6.23424e-07	2.75736	571.959	1782.87	3.25112	7.60221	0.88094	0.379075	-0.421275	3.79075	0.578725
a In cases where the source provided two options for final assay concentration, the lowest was used for the the Pm*C calculation.
However, it was also established that the Pm*C using the highest concentration does not put the compound over the threshold.
b In cases where no assay concentration was provided by the source, an arbitrary, conservativeley high concentration of 10 μM was used
c Due to strong soprtion effects in our PAMPA assays, a Khex/w extracted by (PAMPA paper) from Von Richter et al. 2009 was used instead
d Khex/w sourced from (PAMPA paper)

## Sheet: Table S6
Compound Name	Transporter	ER	Source	logKhex/w	Khex/w source	log(Pm*Cext)	MDCK-MDR1 ER (this study)	PAMPA logKhex/w	PAMPA log(Pm*Cext)	Reclassification	Reclassification Basis
Amitriptyline	MDR1/Pgp	2.8	Wang et al. 2005	4.58	LSER- Experimental Descriptors	1.41524				Not outlier (Non-significant ER)	Unreliable ER source. ER < 2.5 based on Doan et al. (2002)
Amprenavir	MDR1/Pgp	32.3963	Polli et al. 2001	1.53	LSER- Calculated Descriptors	0.832378	28	-1.7	-1.9	Borderline compound	MDCKII Concentration dependence. log(Pm*C) between -1.0 and -2.0
Amprenavir	MDR1/Pgp	26.4611	Polli et al. 2001	1.53	LSER- Calculated Descriptors	0.832378	28	-1.7	-1.9	Borderline compound	MDCKII Concentration dependence. log(Pm*C) between -1.0 and -2.0
Amprenavir	MDR1/Pgp	20.9	Carrara et al. 2007	1.53	LSER- Calculated Descriptors	0.832378	28	-1.7	-1.9	Borderline compound	MDCKII Concentration dependence. log(Pm*C) between -1.0 and -2.0
Amprenavir	MDR1/Pgp	29	Doan et al. 2002	1.53	LSER- Calculated Descriptors	0.832378	28	-1.7	-1.9	Borderline compound	MDCKII Concentration dependence. log(Pm*C) between -1.0 and -2.0
Atomoxetine	MDR1/Pgp	2.5	Wager et al. 2010	2.7	LSER- Experimental Descriptors	-0.274661				Not outlier (Non-significant ER)	Unreliable ER source
Brompheniramine	MDR1/Pgp	10.2414	Obradovic et al. 2007	2.09	LSER- Experimental Descriptors	-0.388757	0.9			Not outlier (Non-significant ER)	Unreliable ER source. ER < 2.5 based on own data
Chlorpheniramine	MDR1/Pgp	8.07759	Obradovic et al. 2007	2.12	LSER- Experimental Descriptors	-0.328953	0.8			Not outlier (Non-significant ER)	Unreliable ER source. ER < 2.5 based on own data, Polli et al. (2001), Doan et al. (2002) and Carrara et al. (2007)
Chlorpromazine	MDR1/Pgp	5.7	Wager et al. 2010	4.76	LSER- Experimental Descriptors	1.81491	0.6			Not outlier (Non-significant ER)	Unreliable ER source. ER < 2.5 based on own data, Polli et al. (2001), Doan et al. (2002) and Feng et al. (2008)
Chlorpromazine	MDR1/Pgp	2.63269	Wang et al. 2005	4.76	LSER- Experimental Descriptors	1.81491	0.6			Not outlier (Non-significant ER)	Unreliable ER source. ER < 2.5 based on own data, Polli et al. (2001), Doan et al. (2002) and Feng et al. (2008)
Clemastine	MDR1/Pgp	3.87129	Obradovic et al. 2007	3.95	LSER- Calculated Descriptors	1.08264	1.5			Not outlier (Non-significant ER)	Unreliable ER source. ER < 2.5 based on own data and Doan et al. (2002)
Clomipramine	MDR1/Pgp	10.9	Wager et al. 2010	4.78	LSER- Experimental Descriptors	1.8338	0.4			Not outlier (Non-significant ER)	Unreliable ER source. ER < 2.5 based on own data and Hellinger et al. (2012)
Clozapine	MDR1/Pgp	2.8	Wager et al. 2010	0.94	LSER- Experimental Descriptors	-0.210761				Not outlier (Non-significant ER)	Unreliable ER source
Cyclobenzaprine	MDR1/Pgp	2.8	Wager et al. 2010	3.78	LSER- Experimental Descriptors	1.40582				Not outlier (Non-significant ER)	Unreliable ER source. ER < 2.5 based on Doan et al. (2002) and Feng et al. (2008)
Darifenacin	MDR1/Pgp	4	Callegari et al. 2011	1.35	LSER- Calculated Descriptors	-1.31091		1.38778	-1.3	Borderline compound	PAMPA log(Pm*C) between -1.0 and -2.0
Desipramine	MDR1/Pgp	6.72842	Wang et al. 2005	3.49	LSER- Experimental Descriptors	-0.596932	0.8			Not outlier (Non-significant ER)	Unreliable ER source. ER < 2.5 based on Doan et al. (2002), Carrara et al. (2007) and Hellinger et al. (2012)
Desloratadine	MDR1/Pgp	9.1	Chen et al. 2003	3.62	LSER- Calculated Descriptors	-0.6		2	-2	Not outlier	PAMPA log(Pm*C) ≤ -2.0
Dextrorphan	MDR1/Pgp	2.6	Hellinger et al. 2012	1.69	COSMOtherm	-0.129763
Diphenhydramine	MDR1/Pgp	3.71685	Obradovic et al. 2007	3.86	LSER- Experimental Descriptors	1.42767	1.7			Not outlier (Non-significant ER)	Unreliable ER source. ER < 2.5 based on own data, Doan et al. (2002) and Chen et al. (2003)
Doxylamine	MDR1/Pgp	11.0383	Wang et al. 2005	5	LSER- Experimental Descriptors	-1.43406	1.1			Not outlier (Non-significant ER)	Unreliable ER source. ER < 2.5 based on own data and Doan et al. (2002)
Emetine	MDR1/Pgp	29.2708	Polli et al. 2001	3.46	LSER- Calculated Descriptors	0.700459	11	1.09942	-1.28243	Borderline compound	PAMPA log(Pm*C) between -1.0 and -2.0
Fluoxetine	MDR1/Pgp	5.2	Wager et al. 2010	3.7	LSER- Experimental Descriptors	0.175184	1.4			Not outlier (Non-significant ER)	Unreliable ER source. ER < 2.5 based on own data, Doan et al. (2002), Feng et al. (2008) and Cararra et al. (2007)
Fluoxetine	MDR1/Pgp	2.69059	Wang et al. 2005	3.7	LSER- Experimental Descriptors	-0.125846	1.4			Not outlier (Non-significant ER)	Unreliable ER source. ER < 2.5 based on own data, Doan et al. (2002), Feng et al. (2008) and Cararra et al. (2007)
Fluvoxamine	MDR1/Pgp	3.1	Wager et al. 2010	1.88	LSER- Experimental Descriptors	-0.023733				Not outlier (Non-significant ER)	Unreliable ER source. ER < 2.5 based on Feng et al. (2008)
Gefitinib	MDR1/Pgp	22.3	Wegler et al. 2021	2.6	LSER- Calculated Descriptors	0.361364				Excluded	Extremely low aqueous solubility; PAMPA verification of Khex/w not possible
Loperamide	MDR1/Pgp	7.77555	Polli et al. 2001	0.45	LSER- Experimental Descriptors	-1.38645				Borderline compound	MDCKII Concentration dependence. log(Pm*C) between -1.0 and -2.0
Loperamide	MDR1/Pgp	236.889	Wang et al. 2005	0.45	LSER- Experimental Descriptors	-0.687477				Borderline compound	MDCKII Concentration dependence. log(Pm*C) between -1.0 and -2.0
Loperamide	MDR1/Pgp	9.94852	Doan et al. 2002	0.45	LSER- Experimental Descriptors	-1.38645				Borderline compound	MDCKII Concentration dependence. log(Pm*C) between -1.0 and -2.0
Loperamide	MDR1/Pgp	17.8	Hellinger et al. 2012	0.45	LSER- Experimental Descriptors	-1.38645				Borderline compound	MDCKII Concentration dependence. log(Pm*C) between -1.0 and -2.0
Lopinavir	MDR1/Pgp	7.23684	Luo et al. 2010	0.78	LSER- Calculated Descriptors	0.166339				Excluded	Unstable compound; Experimental verification not possible
Loratadine	MDR1/Pgp	7.36842	Obradovic et al. 2007	2.46	LSER- Experimental Descriptors	1.65928	0.7			Not outlier (Non-significant ER)	Unreliable ER source. ER < 2.5 based on own data, Chen et al. (2003), Feng et al. (2008) and Polli et al. (2001)
Mequitazine	MDR1/Pgp	2.81	Doan et al. 2002	3.45	LSER- Calculated Descriptors	-0.181377		2.3	-0.164572
Nelfinavir	MDR1/Pgp	8.87139	Polli et al. 2001	2.19	LSER- Calculated Descriptors	1.35057		-0.400165	-0.825176	Borderline compound	MDCKII Concentration dependence.
Nelfinavir	MDR1/Pgp	22.3932	Doan et al. 2002	2.19	LSER- Calculated Descriptors	1.35057		-0.400165	-0.825176	Borderline compound	MDCKII Concentration dependence.
Nilotinib	MDR1/Pgp	14	Wegler et al. 2021	-0.38	LSER- Calculated Descriptors	-1.79321				Borderline compound	log(Pm*C) between -1.0 and -2.0
Paroxetine	MDR1/Pgp	5.5	Wager et al. 2010	0.95	LSER- Experimental Descriptors	-1.88618				Not outlier (Non-significant ER)	Unreliable ER source
Perospirone	MDR1/Pgp	7.8	Wager et al. 2010	2.52	LSER- Calculated Descriptors	1.07273				Not outlier (Non-significant ER)	Unreliable ER source
Prazosin	MDR1/Pgp	4.62238	Polli et al. 2001	-1.5	LSER- Calculated Descriptors	-1.48052	3.2	-1.62	-2.89212	Not outlier	PAMPA log(Pm*C) < -2.0
Pyrilamine	MDR1/Pgp	5.57778	Obradovic et al. 2007	1.04	LSER- Experimental Descriptors	-0.950122	1			Not outlier (Non-significant ER)	Unreliable ER source. ER < 2.5 based on own data
Quinidine	MDR1/Pgp	338	Wang et al. 2005	0.14	LSER- Experimental Descriptors	-1.27731				Borderline compound	MDCKII concentration dependence. log(Pm*C) between -1.0 and -2.0
Reserpine	MDR1/Pgp	3.71512	Polli et al. 2001	-0.9	LSER- Experimental Descriptors	-1.29099	2.6			Borderline compound	log(Pm*C) between -1.0 and -2.0
Rimonabant	MDR1/Pgp	2.5	Wager et al. 2010	1.25	LSER- Experimental Descriptors	0.611428				Not outlier (Non-significant ER)	Unreliable ER source
Risperidone	MDR1/Pgp	2.6	Wager et al. 2010	0.09	LSER- Experimental Descriptors	-0.895504				Not outlier (Non-significant ER)	Unreliable ER source. ER < 2.5 based on Doan et al. (2002), Feng et al. (2008) and Hellinger et al. (2012)
Ritonavir	MDR1/Pgp	25	Simoff et al. 2016	0.84	LSER- Calculated Descriptors	-0.805849	115			Excluded	Unstable compound; PAMPA verification of Khex/w not possible
Ritonavir	MDR1/Pgp	49.5	Feng et al. 2008	0.84	LSER- Calculated Descriptors	-0.504819	115			Excluded	Unstable compound; PAMPA verification of Khex/w not possible
Ritonavir	MDR1/Pgp	12.5532	Troutman & Thakker 2003	0.84	LSER- Calculated Descriptors	-1.80585	115			Excluded	Unstable compound; PAMPA verification of Khex/w not possible
Ritonavir	MDR1/Pgp	53.9241	Polli et al. 2001	0.84	LSER- Calculated Descriptors	0.194151	115			Excluded	Unstable compound; PAMPA verification of Khex/w not possible
Sertraline	MDR1/Pgp	3.6	Feng et al. 2008	4.57	LSER- Experimental Descriptors	1.09069	0.4			Not outlier (Non-significant ER)	ER < 2.5 based on own data.
Sertraline	MDR1/Pgp	11.2	Wager et al. 2010	4.57	LSER- Experimental Descriptors	1.78966	0.4			Not outlier (Non-significant ER)	Unreliable ER source. ER < 2.5 based on own data.
Terfenadine	MDR1/Pgp	4.66463	Polli et al. 2001	3.01	LSER- Calculated Descriptors	-0.42428	2.8	4.53	1.14363
Terfenadine	MDR1/Pgp	2.88356	Doan et al. 2002	3.01	LSER- Calculated Descriptors	-0.42428	2.8	4.53	1.14363
Terfenadine	MDR1/Pgp	18.4355	Obradovic et al. 2007	3.01	LSER- Calculated Descriptors	-0.42428	2.8	4.53	1.14363
Verapamil	MDR1/Pgp	2.78	Hellinger et al. 2012	1.15	LSER- Experimental Descriptors	-0.771461		2.8	0.578725	Not outlier (Non-significant ER)	ER < 2.5 based on Doan et al. (2002), Feng et al. (2008), Gertz et al. (2010), Troutman & Thakker (2003), Polli et al. (2001) and Carrara et al. (2007)
Dasatinib	BCRP	51.6	Chen at el. 2009	3.08	LSER- Calculated Descriptors	0.960271				Excluded	Extremely low aqueous solubility; PAMPA verification of Khex/w not possible
Flavopiridola	BCRP	34.2	Feng et al. 2019	2.39	COSMOtherm	-1.19655				Borderline compound	log(Pm*C) between -1.0 and -2.0
Gefitinib	BCRP	4.5	Poirier et al. 2014	2.6	LSER- Calculated Descriptors	0.605912				Excluded	Extremely low aqueous solubility; PAMPA verification of Khex/w not possible
Gefitinib	BCRP	10.8	Wegler et al. 2021	2.6	LSER- Calculated Descriptors	0.605912				Excluded	Extremely low aqueous solubility; PAMPA verification of Khex/w not possible
Lapatinib	BCRP	2.6	Polli et al. 2008	1.98	LSER- Calculated Descriptors	-1.81945				Borderline compound	log(Pm*C) between -1.0 and -2.0
Nilotinib	BCRP	10.8	Wegler et al. 2021	-0.38	LSER- Calculated Descriptors	-1.79321				Borderline compound	log(Pm*C) between -1.0 and -2.0
aZwitterion

## Sheet: Table S7
Compound Name	ID	SMILES	ER	ER Source	pKa1 acidic	pKa2 acidic	pKa3 acidic	pKa1 basic	pKa2 basic	pKa3 basic	pKa Reference	fn pH 7.4	MW [g/mol]	Dhex (37°C) [cm2/s]	Ebert et al. (2024a) Extracted P0 values	P0 [cm/s]	logP0	Pm [cm/s]	logPm	Experimental Descriptors	logKhex/water	Khex/water	P0, SDM [cm/s]	logP0, SDM	P0, MDCK [cm/s]	logP0, MDCK	Pm [cm/s]	logPm	Calculated descriptors	logKhex/water2	Khex/water2	P0, SDM [cm/s]	logP0, SDM 2	P0, MDCK [cm/s]2	logP0, MDCK2	Pm [cm/s]	logPm2
Buspirone	1	O=C1CC2(CCCC2)CC(=O)N1CCCCN1CCN(CC1)c1ncccn1	0.8	Feng et al. 2008				7.57	1.64		Avdeef 2012, Table 3.14	0.40337	385.5	6.7177e-07																-0.18	0.660693	2.21917	0.346191	0.0275931	-1.5592	0.0111302	-1.9535
Caffeine	2	Cn1cnc2c1c(=O)n(C)c(=O)n2C	0.6	Feng et al. 2008							Avdeef 2012, Table 8.6	1	194.19	9.1648e-07							-2.06	0.00870964	0.039911	-1.39891	0.000943883	-3.02508	0.000943883	-3.02508
Carbamazepine	3	NC(=O)N1c2ccccc2C=Cc2c1cccc2	0.7	Feng et al. 2008	14.3			0.1			Avdeef 2012, Table 8.6	1	236.27	8.38563e-07							-0.99	0.102329	0.429048	-0.367494	0.00693913	-2.1587	0.00693913	-2.1587
Carisoprodol	4	CCCC(COC(=O)N)(COC(=O)NC(C)C)C	0.7	Feng et al. 2008	11.7	12.55					ACD Percepta prediction	0.99995	260.33	8.02523e-07																-1.79	0.0162181	0.065077	-1.18657	0.00142324	-2.84672	0.00142317	-2.84674
Chlorpromazine	5	CN(CCCN1c2ccccc2Sc2c1cc(Cl)cc2)C	1.5	Feng et al. 2008				9.2			Avdeef 2012, Table 3.14	0.0156017	318.86	7.32081e-07							4.76	57544	210634	5.32353	418.566	2.62176	6.53033	0.814935
Citalopram	6	N#Cc1ccc2c(c1)COC2(CCCN(C)C)c1ccc(cc1)F	1.3	Feng et al. 2008				8.92			Avdeef 2012, Table 8.6	0.0293142	324.39	7.26401e-07																1.87	74.131	269.244	2.43015	1.55354	0.191323	0.0455409	-1.3416
Cyclobenzaprine	7	CN(CCC=C1c2ccccc2C=Cc2c1cccc2)C	0.5	Feng et al. 2008				8.8			ACD Percepta prediction	0.0382865	275.39	7.82336e-07																3.78	6025.6	23570.2	4.37236	66.4944	1.82279	2.54584	0.405831
Diazepam	8	Clc1ccc2c(c1)C(=NCC(=O)N2C)c1ccccc1	0.7	Feng et al. 2008				3.23			Avdeef 2012, Table 8.6	0.999888	284.74	7.70592e-07							1.93	85.1138	327.94	2.51579	1.83344	0.263268	1.83324	0.263219
Ethosuximide	9	CCC1(CC(=O)NC1=O)C	0.8	Feng et al. 2008	9.16						Avdeef 2012, Table 8.6	0.982919	141.17	1.0589e-06																-1.5	0.0316228	0.167427	-0.776173	0.00314785	-2.50199	0.00309408	-2.50947
Fluoxetine	10	CNCCC(c1ccccc1)Oc1ccc(cc1)C(F)(F)F	0.6	Feng et al. 2008				9.96			Avdeef 2012, Table 3.14	0.00274666	309.33	7.42213e-07							3.7	5011.87	18599.4	4.2695	54.4978	1.73638	0.149687	-0.824816
Fluvoxamine	11	NCCON=C(c1ccc(cc1)C(F)(F)F)CCCCOC	0.7	Feng et al. 2008				8.6			ACD Percepta prediction	0.0593509	318.33	7.32633e-07																1.88	75.8578	277.879	2.44386	1.59529	0.202839	0.0946819	-1.02373
Haloperidol	12	Fc1ccc(cc1)C(=O)CCCN1CCC(CC1)(O)c1ccc(cc1)Cl	0.8	Feng et al. 2008				8.29			Avdeef 2012, Table 3.14	0.114123	375.86	6.79521e-07							1.51	32.3594	109.944	2.04117	0.732125	-0.135415	0.0835524	-1.07804
Hydrocodone	13	COc1ccc2c3c1OC1C43CCN(C(C2)C4CCC1=O)C	0.9	Feng et al. 2008				8.1			ACD Percepta prediction	0.166338	299.36	7.53311e-07																-0.96	0.109648	0.412994	-0.384056	0.00672037	-2.17261	0.00111785	-2.95162
Hydroxyzine	14	OCCOCCN1CCN(CC1)C(c1ccc(cc1)Cl)c1ccccc1	0.6	Feng et al. 2008				7.28	2.55		Avdeef 2012, Table 8.6	0.568638	374.9	6.80309e-07							1.24	17.378	59.1121	1.77168	0.434718	-0.361792	0.247197	-0.606956
Lamotrigine	15	Nc1nnc(c(n1)N)c1cccc(c1Cl)Cl	0.7	Feng et al. 2008				5.13			Avdeef 2012, Table 8.6	0.994658	256.09	8.08515e-07							-0.32	0.47863	1.9349	0.286658	0.0245919	-1.60921	0.0244606	-1.61153
Methylphenidate	16	COC(=O)C(c1ccccc1)C1CCCCN1	0.8	Feng et al. 2008				8.8			ACD Percepta prediction	0.0382865	233.31	8.43366e-07							0.03	1.07152	4.51841	0.654986	0.0501405	-1.29981	0.0019197	-2.71677
Metoclopramide	17	CCN(CCNC(=O)c1cc(Cl)c(cc1OC)N)CC	1.1	Feng et al. 2008				9.43			Avdeef 2012, Table 8.6	0.00924625	299.8	7.5281e-07																-0.9	0.125893	0.473866	-0.324345	0.00754311	-2.12245	6.97455e-05	-4.15648
Midazolam	18	Clc1ccc2c(c1)C(=NCc1n2c(C)nc1)c1ccccc1F	0.7	Feng et al. 2008				7.13	5.43		Avdeef 2012, Table 8.6	0.648178	325.77	7.25005e-07							1.86	72.4436	262.61	2.41931	1.52132	0.182221	0.986088	-0.00608436
Morphine	19	O[C@H]1C=C[C@@H]2[C@@]34[C@H]1Oc1c4c(C[C@H]2N(CC3)C)ccc1O	1.7	Feng et al. 2008	9.26			8.18			Avdeef 2012, Table 3.14	0.142058	285.34	7.69858e-07		4.68064e-05	-4.32969	6.6492e-06	-5.17723		-3.05	0.000891251	0.00343068	-2.46462	0.000120149	-3.92028	1.70681e-05	-4.76782
Nortriptyline	20	CNCCC=C1c2ccccc2CCc2c1cccc2	0.6	Feng et al. 2008				10.1			Avdeef 2012, Table 3.14	0.00199129	263.38	7.983e-07																3.5	3162.28	12622.2	4.10114	39.3509	1.59495	0.0783589	-1.10591
Paroxetine	21	Fc1ccc(cc1)C1CCNCC1COc1ccc2c(c1)OCO2	0.7	Feng et al. 2008				9.7			ACD Percepta prediction	0.00498688	329.37	7.21405e-07																0.95	8.91251	32.1476	1.50715	0.260618	-0.583995	0.00129967	-2.88617
Phenytoin	22	O=C1NC(=O)NC1(c1ccccc1)c1ccccc1	0.9	Feng et al. 2008	8.08						Avdeef 2012, Table 8.6	0.827178	252.27	8.14038e-07							-1.95	0.0112202	0.0456683	-1.34039	0.001057	-2.97592	0.00087433	-3.05832
Propoxyphene	23	CCC(=O)OC(c1ccccc1)(C(CN(C)C)C)Cc1ccccc1	0.7	Feng et al. 2008				9.22			Avdeef 2012, Table 3.14	0.0149099	339.47	7.11602e-07																3.52	3311.31	11781.7	4.07121	37.1376	1.56981	0.553719	-0.25671
Risperidone	24	Fc1ccc2c(c1)onc2C1CCN(CC1)CCc1c(C)nc2n(c1=O)CCCC2	1.2	Feng et al. 2008				7.81	2.9		Avdeef 2012, Table 3.14	0.280075	410.48	6.52933e-07							0.09	1.23027	4.01642	0.603839	0.0454176	-1.34278	0.0127203	-1.8955
9-Hydroxyrisperidone	25	CC1=C(C(=O)N2CC(CCC2=N1)O)CCN3CCC(CC3)C4=NOC5=C4C=CC(=C5)F	2.1	Feng et al. 2008	13.9			8.2			ACD Percepta prediction	0.136807	426.48	6.4172e-07																-3.04	0.000912011	0.00292628	-2.53368	0.000105125	-3.97829	1.43818e-05	-4.84219
Selegiline	26	CC(N(CC#C)C)Cc1ccccc1	0.8	Feng et al. 2008				7.44			Avdeef 2012, Table 3.14	0.47699	187.28	9.31647e-07																1.86	72.4436	337.459	2.52822	1.87804	0.273706	0.895809	-0.0477845
Sulpiride	27	CCN1CCCC1CNC(=O)c1cc(ccc1OC)S(=O)(=O)N	0.9	Feng et al. 2008	9.85			9.26			Avdeef 2012, Table 8.6	0.0136152	341.43	7.09748e-07																-5.78	1.65959e-06	5.88944e-06	-5.22993	5.71298e-07	-6.24314	7.77835e-09	-8.10911
Thiopental	28	CCCC(C1(CC)C(=O)NC(=S)NC1=O)C	0.9	Feng et al. 2008	7.5						ACD Percepta prediction	0.557312	242.34	8.28982e-07							0.27	1.86209	7.71819	0.887515	0.0786163	-1.10449	0.0438138	-1.35839
Trazodone	29	Clc1cccc(c1)N1CCN(CC1)CCCn1nc2n(c1=O)cccc2	0.8	Feng et al. 2008				7.3			Avdeef 2012, Table 3.14	0.557312	371.86	6.82823e-07																1.93	85.1138	290.588	2.46328	1.65636	0.219154	0.923106	-0.0347484
Venlafaxine	30	COc1ccc(cc1)C(C1(O)CCCCC1)CN(C)C	0.6	Feng et al. 2008				9.36			Avdeef 2012, Table 8.6	0.0108459	277.4	7.79763e-07		0.15	-0.823909	0.00162688	-2.78864											0.84	6.91831	26.9732	1.43093	0.224897	-0.648017	0.0024392	-2.61275
Zolpidem	31	Cc1ccc(cc1)c1nc2n(c1CC(=O)N(C)C)cc(cc2)C	0.7	Feng et al. 2008				5.65			FoodB 2011	0.982528	307.39	7.44332e-07																1.04	10.9648	40.8072	1.61074	0.318433	-0.496981	0.31287	-0.504636
Amantadine	32	C1C2CC3CC1CC(C2)(C3)N	0.95	Doan et al. 2002				10.33			Avdeef 2012, Table 8.6	0.00117352	151.25	1.02633e-06		0.15	-0.823909	0.000176028	-3.75442											3.47	2951.21	15144.6	4.18026	45.8582	1.66142	0.0538154	-1.26909
Biperiden	33	OC(C1CC2CC1C=C2)(c1ccccc1)CCN1CCCCC1	0.95	Doan et al. 2002				9.5			ACD Percepta prediction	0.00788068	311.46	7.3991e-07							2.16	144.544	534.747	2.72815	2.76468	0.441645	0.0217876	-1.66179
Flumazenil	34	CCOC(=O)c1ncn2c1CN(C)C(=O)c1c2ccc(c1)F	0.92	Doan et al. 2002				2			ACD Percepta prediction	0.999996	303.29	7.48873e-07							-0.41	0.389045	1.45673	0.163378	0.0193748	-1.71276	0.0193747	-1.71276
Imipramine	35	CN(CCCN1c2ccccc2CCc2c1cccc2)C	1.05	Doan et al. 2002				9.18			Avdeef 2012, Table 8.6	0.0163249	280.41	7.7596e-07							3.31	2041.74	7921.54	3.89881	26.6072	1.425	0.434362	-0.362148
Ketamine	36	CNC1(CCCCC1=O)C2=CC=CC=C2Cl	0.93	Doan et al. 2002				7.49			Avdeef 2012, Table 3.14	0.448376	237.73	8.36226e-07																0.46	2.88403	12.0585	1.08129	0.114363	-0.941713	0.0512778	-1.29007
Meprobamate	37	CCCC(COC(=O)N)(COC(=O)N)C	0.97	Doan et al. 2002							Avdeef 2012, Table 8.6	0.99995	218.25	8.69248e-07		4.90057e-05	-4.30975	4.90033e-05	-4.30977											-1.64	0.0229087	0.0995666	-1.00189	0.0020343	-2.69158	0.0020342	-2.69161
Naloxone	38	C=CCN1CCC23C4(C1Cc1c3c(OC2C(=O)CC4)c(cc1)O)O	1.29	Doan et al. 2002	9.44			7.94			Avdeef 2012, Table 3.14	0.223389	327.37	7.23398e-07																-1.7	0.0199526	0.0721684	-1.14165	0.00155243	-2.80899	0.000346796	-3.45993
Naltrexone	39	C1CC1CN2CC[C@]34[C@@H]5C(=O)CC[C@]3([C@H]2CC6=C4C(=C(C=C6)O)O5)O	1.04	Doan et al. 2002	9.93			8.38			Kaufmann et al. 1975	0.0947609	341.4	7.09776e-07																-3.82	0.000151356	0.000537145	-3.26991	2.53091e-05	-4.59672	2.39831e-06	-5.62009
Nitrazepam	40	O=C1CN=C(c2c(N1)ccc(c2)N(=O)=O)c1ccccc1	1.17	Doan et al. 2002	10.39			2.9			Avdeef 2012, Table 3.14	0.999561	281.27	7.74885e-07							-0.2	0.630957	2.4446	0.388207	0.0299291	-1.52391	0.029916	-1.5241
Nordazepam	41	C1C(=O)NC2=C(C=C(C=C2)Cl)C(=N1)C3=CC=CC=C3	0.93	Doan et al. 2002				3.4			ACD Percepta prediction	0.999759	270.71	7.88434e-07																0.54	3.46737	13.669	1.13574	0.127063	-0.895982	0.127032	-0.896087
Scopolamine	42	OC[C@H](c1ccccc1)C(=O)O[C@@H]1C[C@H]2N([C@@H](C1)[C@H]1[C@@H]2O1)C	1.14	Doan et al. 2002				7.58			in House	0.397842	303.35	7.48806e-07		0.000599416	-3.22227	0.000238473	-3.62256		-2.4	0.00398107	0.0149053	-1.82666	0.000412672	-3.3844	0.000164178	-3.78468
Sumatriptan	43	CNS(=O)(=O)Cc1ccc2c(c1)c(CCN(C)C)c[nH]2	1.48	Doan et al. 2002	10.6			8.6			ACD Percepta prediction	0.0593487	295.4	7.57869e-07																-4.48	3.31131e-05	0.000125477	-3.90144	7.46094e-06	-5.12721	4.42797e-07	-6.35379
Tacrine	44	Nc1c2CCCCc2nc2c1cccc2	0.93	Doan et al. 2002				9.9			ACD Percepta prediction	0.00315231	198.26	9.07909e-07																1.79	61.6595	279.906	2.44701	1.60506	0.20549	0.00505964	-2.29588
Zimeldine	45	CN(C/C=C(\c1cccnc1)/c1ccc(cc1)Br)C	1.01	Doan et al. 2002				8.8			ACD Percepta prediction	0.0382865	317.22	7.33793e-07							1.95	89.1251	326.997	2.51454	1.82901	0.262217	0.0700265	-1.15474
Amitriptylline	46	CN(C)CCC=C1C2=CC=CC=C2CCC3=CC=CC=C31	1.34	Doan et al. 2002				9.17			Avdeef 2012, Table 3.14	0.0166988	277.4	7.79763e-07																4.29	19498.4	76020.8	4.88093	177.821	2.24998	2.96941	0.47267
Bromocriptine	47	CC(C)C[C@H]1C(=O)N2CCC[C@H]2[C@]3(N1C(=O)[C@](O3)(C(C)C)NC(=O)[C@H]4CN([C@@H]5CC6=C(NC7=CC=CC(=C67)C5=C4)Br)C)O	1.26	Doan et al. 2002				5.4			Avdeef 2012, Table 3.14	0.990099	654.59	5.28513e-07																-9.3	5.01187e-10	1.32442e-09	-8.87797	4.92608e-10	-9.3075	4.87731e-10	-9.31182
Chlorprothixene	48	CN(C)CC/C=C\1/C2=CC=CC=C2SC3=C1C=C(C=C3)Cl	1.26	Doan et al. 2002				8.8			ACD Percepta prediction	0.0382865	315.86	7.35223e-07																4.1	12589.3	46279.5	4.66539	117.2	2.06893	4.48717	0.651972
Clomipramine	49	CN(CCCN1c2ccccc2CCc2c1cc(Cl)cc2)C	1.42	Doan et al. 2002				9.2			ACD Percepta prediction	0.0156017	314.85	7.3629e-07							4.78	60256	221829	5.34602	437.176	2.64066	6.82067	0.833827
Desipramine	50	CNCCCN1c2ccccc2CCc2c1cccc2	1.03	Doan et al. 2002				10.28			Avdeef 2012, Table 3.14	0.00131652	266.38	7.94214e-07							3.49	3090.3	12271.8	4.08891	38.4311	1.58468	0.0505953	-1.29589
Doxepin	51	CN(CCC=C1c2ccccc2OCc2c1cccc2)C	1.15	Doan et al. 2002				9.45			Avdeef 2012, Table 3.14	0.00883378	279.38	7.77255e-07																3.33	2137.96	8308.71	3.91953	27.6954	1.44241	0.244655	-0.611445
Flurazepam	52	CCN(CCN1C(=O)CN=C(c2c1ccc(c2)Cl)c1ccccc1F)CC	0.88	Doan et al. 2002				8.5			ACD Percepta prediction	0.0735876	387.88	6.699e-07																2.32	208.93	699.81	2.84498	3.46564	0.539783	0.255028	-0.593412
Maprotiline	53	CNCCCC12CCC(c3c1cccc3)c1c2cccc1	1.05	Doan et al. 2002				9.95			Avdeef 2012, Table 8.6	0.00281046	277.4	7.79763e-07																3.99	9772.37	38100.7	4.58093	99.5367	1.99798	0.279744	-0.553239
Metergoline	54	CN1C[C@@H](C[C@H]2[C@H]1CC3=CN(C4=CC=CC2=C34)C)CNC(=O)OCC5=CC=CC=C5	1.21	Doan et al. 2002	11.2			8.4			ACD Percepta prediction	0.0909078	403.52	6.58011e-07																0.39	2.45471	8.07612	0.907203	0.0816677	-1.08795	0.00742423	-2.12935
Nortriptylene	55	CNCCC=C1C2=CC=CC=C2CCC3=CC=CC=C31	426	Doan et al. 2002				10.1			Avdeef 2012, Table 3.14	0.00199129	263.38	7.983e-07																3.28	1905.46	7605.64	3.88114	25.7131	1.41015	0.0512022	-1.29071
Noscapine	56	CN1CCC2=CC3=C(C(=C2[C@@H]1[C@@H]4C5=C(C(=C(C=C5)OC)OC)C(=O)O4)OC)OCO3	1.03	Doan et al. 2002				6.3			ACD Percepta prediction	0.926412	413.42	6.50825e-07																-0.03	0.933254	3.03693	0.482435	0.0359124	-1.44475	0.0332697	-1.47795
Perphenazine	57	OCCN1CCN(CC1)CCCN1c2ccccc2Sc2c1cc(Cl)cc2	1.47	Doan et al. 2002	14.8			7.9			ACD Percepta prediction	0.240253	403.97	6.57679e-07																1.32	20.893	68.7043	1.83698	0.493249	-0.306934	0.118505	-0.926265
Procyclidine	58	OC(c1ccccc1)(C1CCCCC1)CCN1CCCC1	0.95	Doan et al. 2002				9.8			ACD Percepta prediction	0.00396529	287.44	7.67305e-07																1.84	69.1831	265.423	2.42394	1.535	0.186108	0.00608671	-2.21562
Progabide	59	C1=CC(=CC=C1C(=NCCCC(=O)N)C2=C(C=CC(=C2)F)O)Cl	0.88	Doan et al. 2002	12.18	15.23		4.21	-0.93		ACD Percepta prediction	0.999338	334.77	7.1611e-07																0.48	3.01995	10.8131	1.03395	0.104356	-0.981482	0.104287	-0.98177
Promazine	60	CN(CCCN1c2ccccc2Sc2c1cccc2)C	1.15	Doan et al. 2002				9.2			ACD Percepta prediction	0.0156017	284.42	7.70985e-07							3.91	8128.31	31334	4.49602	84.4605	1.92665	1.31772	0.119824
Trimipramine	62	CN(CC(CN1c2ccccc2CCc2c1cccc2)C)C	0.92	Doan et al. 2002				9.2			ACD Percepta prediction	0.0156017	294.43	7.58999e-07																4.87	74131	281327	5.44921	533.749	2.72734	8.32738	0.920508
Antipyrine	63	O=c1cc(n(n1c1ccccc1)C)C	0.94	Doan et al. 2002							Avdeef 2012, Table 8.6	0.999997	188.23	9.29514e-07							-2.09	0.00812831	0.0377769	-1.42277	0.000901301	-3.04513	0.000901298	-3.04513
Atenolol	64	OC(COc1ccc(cc1)CC(=O)N)CNC(C)C	1.24	Doan et al. 2002				9.19			Avdeef 2012, Table 8.6	0.0159593	266.34	7.94268e-07		4.16e-05	-4.38091	6.63906e-07	-6.17789		-4.55	2.81838e-05	0.000111928	-3.95106	6.77809e-06	-5.16889	1.08173e-07	-6.96588
Chlorpheneramine	65	CN(C)CCC(C1=CC=C(C=C1)Cl)C2=CC=CC=N2	0.93	Doan et al. 2002				9.15	3.41		Avdeef 2012, Table 8.6	0.0174703	274.79	7.83109e-07																-3.78	0.000165959	0.000649819	-3.18721	2.96993e-05	-4.52725	5.18856e-07	-6.28495
Clonidine	66	Clc1cccc(c1N=C1NCCN1)Cl	0.99	Doan et al. 2002				7.78			Avdeef 2012, Table 8.6	0.294219	230.09	8.48692e-07							-1.84	0.0144544	0.0613367	-1.21228	0.00135421	-2.86832	0.000398433	-3.39964
Doxylamine	67	CN(CCOC(c1ccccn1)(c1ccccc1)C)C	0.84	Doan et al. 2002				8.7	3.1		ACD Percepta prediction	0.0477244	270.37	7.88883e-07							0.64	4.36516	17.218	1.23598	0.15425	-0.811775	0.0073615	-2.13303
Guanabenz	68	NC(=N)NN=Cc1c(Cl)cccc1Cl	0.91	Doan et al. 2002				8.08			Avdeef 2012, Table 8.6	0.172822	231.08	8.47043e-07																1.62	41.6869	176.553	2.24688	1.08987	0.0373755	0.188354	-0.725026
Guanfacine	69	C1=CC(=C(C(=C1)Cl)CC(=O)N=C(N)N)Cl	1.23	Doan et al. 2002				6.45			Avdeef 2012, Table 8.6	0.899117	246.09	8.23236e-07		1.90082e-05	-4.72106	1.70906e-05	-4.76724											0.48	3.01995	12.4307	1.09449	0.117321	-0.930625	0.105485	-0.976808
Indomethacin	70	COc1ccc2c(c1)c(CC(=O)O)c(n2C(=O)c1ccc(cc1)Cl)C	0.97	Doan et al. 2002	4.13						Avdeef 2012, Table 8.6	0.899117	357.79	6.94858e-07							0.92	8.31764	28.8979	1.46087	0.238302	-0.622872	0.214261	-0.669056
Lidocaine	71	CCN(CC(=O)Nc1c(C)cccc1C)CC	0.83	Doan et al. 2002	13.1			7.9			ACD Percepta prediction	0.240253	234.34	8.41685e-07							1.32	20.893	87.9264	1.94412	0.606821	-0.21694	0.14579	-0.836271
Mannitol	72	OC[C@H]([C@H]([C@@H]([C@@H](CO)O)O)O)O	0.88	Doan et al. 2002							Avdeef 2012, Table 8.6	0.999998	182.17	9.43396e-07							-9.02	9.54993e-10	4.50468e-09	-8.34634	1.37746e-09	-8.86092	1.37745e-09	-8.86092
Mephentermine	73	CC(C)(CC1=CC=CC=C1)NC	0.87	Doan et al. 2002				10.3			ACD Percepta prediction	0.00125734	163.26	9.91415e-07																2.55	354.813	1758.84	3.24523	7.51604	0.875989	0.00945024	-2.02456
Metoprolol	74	COCCc1ccc(cc1)OCC(CNC(C)C)O	1.21	Doan et al. 2002				9.18			Avdeef 2012, Table 8.6	0.0163249	267.36	7.92894e-07		0.04	-1.39794	0.000652998	-3.18509		-0.44	0.363078	1.43941	0.158185	0.0191812	-1.71712	0.000313132	-3.50427
Mexilitene	75	CC1=C(C(=CC=C1)C)OCC(C)N	0.87	Doan et al. 2002				9.1			Avdeef 2012, Table 3.14	0.0195623	179.26	9.50303e-07																0.89	7.76247	36.8835	1.56683	0.292509	-0.533861	0.00572214	-2.24244
Oxprenolol	76	C=CCOc1ccccc1OCC(CNC(C)C)O	1.37	Doan et al. 2002				9.57			Avdeef 2012, Table 3.14	0.00671543	265.35	7.95609e-07							-0.12	0.758578	3.01766	0.47967	0.0357209	-1.44708	0.000239881	-3.62
Pheniramine	77	CN(CCC(c1ccccn1)c1ccccc1)C	1.41	Doan et al. 2002				9.2	2.98		ACD Percepta prediction	0.0156011	240.34	8.321e-07																1.37	23.4423	97.5317	1.98915	0.662037	-0.179118	0.0103285	-1.98596
Propranolol	78	OC(COc1cccc2c1cccc2)CNC(C)C	1.04	Doan et al. 2002				9.16			Avdeef 2012, Table 8.6	0.0170812	259.34	8.03909e-07							0.57	3.71535	14.934	1.17418	0.13687	-0.863691	0.0023379	-2.63117
Sulfasalazine	79	OC(=O)c1cc(N=Nc2ccc(cc2)S(=O)(=O)Nc2ccccn2)ccc1O	1.65	Doan et al. 2002	2.75	7.86					Avdeef 2012, Table 8.6	1.6623e-05	398.39	6.61836e-07																-1.87	0.0134896	0.0446396	-1.35028	0.00103697	-2.98424	1.72375e-08	-7.76353
Warfarin	80	CC(=O)C[C@@H](c1c(=O)oc2c(c1O)cccc2)c1ccccc1	0.83	Doan et al. 2002	4.82						Avdeef 2012, Table 3.14	0.00262337	308.33	7.43303e-07																-0.09	0.812831	3.0209	0.480136	0.0357531	-1.44669	9.37936e-05	-4.02783
Alprenolol	81	C=CCc1ccccc1OCC(CNC(C)C)O	1.01	Doan et al. 2002				9.17			Avdeef 2012, Table 8.6	0.0166988	249.35	8.18343e-07							2.38	239.883	981.534	2.99191	4.60469	0.6632	0.076893	-1.11411
Bufuralol	82	CCC1=CC=CC2=C1OC(=C2)C(CNC(C)(C)C)O	0.78	Doan et al. 2002	14.36			9.62			ACD Percepta prediction	0.00598951	261.36	8.01089e-07																1.11	12.8825	51.6001	1.71265	0.387817	-0.411374	0.00232283	-2.63398
Clemastine	83	C[C@@](C1=CC=CC=C1)(C2=CC=C(C=C2)Cl)OCC[C@H]3CCCN3C	1.29	Doan et al. 2002				9.24			Avdeef 2012, Table 8.6	0.0142484	343.89	7.07444e-07																3.95	8912.51	31525.5	4.49866	84.8938	1.92888	1.2096	0.0826434
Diphenhydramine	84	CN(CCOC(c1ccccc1)c1ccccc1)C	0.91	Doan et al. 2002				8.86			Avdeef 2012, Table 8.6	0.0335117	255.35	8.09575e-07							3.86	7244.36	29324.3	4.46723	79.8861	1.90247	2.67712	0.427668
Doxapram	85	CCN1CC(C(C1=O)(C2=CC=CC=C2)C3=CC=CC=C3)CCN4CCOCC4	1.41	Doan et al. 2002				7.54			ACD Percepta prediction	0.4201	378.51	6.77362e-07																1.3	19.9526	67.5757	1.82979	0.486434	-0.312976	0.204351	-0.689623
Lorcainide	86	CC(N1CCC(CC1)N(c1ccc(cc1)Cl)C(=O)Cc1ccccc1)C	1.45	Doan et al. 2002				9.85			ACD Percepta prediction	0.00353559	370.92	6.83606e-07																2.86	724.436	2476.14	3.39378	10.0178	1.00077	0.0354188	-1.45077
Promethazine	87	CN(C(CN1c2ccccc2Sc2c1cccc2)C)C	1.27	Doan et al. 2002				8.8			ACD Percepta prediction	0.0382865	284.42	7.70985e-07							4.04	10964.8	42268.4	4.62602	108.606	2.03585	4.15814	0.618899
Aldosterone	88	OCC(=O)[C@H]1C[C@@H]2[C@](C1)(C=O)C[C@@H]([C@H]1C2CCC2=CC(=O)CC[C@]12C)O	2.7	Hellinger et al. 2012	13.8	15.6					ACD Percepta prediction	1	360.44	6.9254e-07							-2.66	0.00218776	0.00757556	-2.12059	0.000233727	-3.63129	0.000233727	-3.63129
Estradiol	89	Oc1ccc2c(c1)CC[C@@H]1[C@@H]2CC[C@]2([C@H]1CC[C@@H]2O)C	0.8	Hellinger et al. 2012	10						ACD Percepta prediction	0.997494	272.38	7.86241e-07							-0.27	0.537032	2.11118	0.324526	0.0264607	-1.5774	0.0263944	-1.57849
Hydrocortisone	90	OCC(=O)C1(O)CCC2C1(C)CC(O)C1C2CCC2=CC(=O)CCC12C	6.3	Hellinger et al. 2012							Avdeef 2012, Table 8.6	0.999998	362.46	6.90788e-07		4.30296e-05	-4.36623	4.30296e-05	-4.36623		-3.6	0.000251189	0.000867591	-3.06168	3.78604e-05	-4.42182	3.78603e-05	-4.42182
Omeprazole	91	COc1ccc2c(c1)nc([nH]2)S(=O)Cc1ncc(c(c1C)OC)C	1.7	Hellinger et al. 2012	9.33			4.31			Avdeef 2012, Table 8.6	0.987594	345.42	7.06022e-07																-3	0.001	0.00353011	-2.45221	0.000123067	-3.90986	0.00012154	-3.91528
Progesterone	92	O=C1CC[C@]2(C(=C1)CC[C@@H]1[C@@H]2CC[C@]2([C@H]1CC[C@@H]2C(=O)C)C)C	1	Hellinger et al. 2012							ACD Percepta prediction	1	314.46	7.36704e-07							1.8	63.0957	232.414	2.36626	1.37297	0.137661	1.37297	0.137661
Salicylic acid	93	C1=CC=C(C(=C1)C(=O)O)O	0.8	Hellinger et al. 2012	2.84						Avdeef 2012, Table 8.6	2.75415e-05	138.12	1.06943e-06		0.636	-0.196543	1.75164e-05	-4.75655		-0.72	0.190546	1.01888	0.00812367	0.0143491	-1.84318	3.95195e-07	-6.40319
Theobromine	94	Cn1cnc2c1c(=O)[nH]c(=O)n2C	1.7	Hellinger et al. 2012	9.9						ACD Percepta prediction	0.996848	180.16	9.48149e-07							-4.59	2.5704e-05	0.000121856	-3.91415	7.27966e-06	-5.13789	7.25671e-06	-5.13926
Corticosterone	95	OCC(=O)C1CCC2C1(C)CC(O)C1C2CCC2=CC(=O)CCC12C	1	Hellinger et al. 2012							Avdeef 2012, Table 8.6	1	346.46	7.05062e-07							-1.45	0.0354813	0.125083	-0.902803	0.00246403	-2.60835	0.00246403	-2.60835
Acetaminophen	96	CC(=O)Nc1ccc(cc1)O	1	Hellinger et al. 2012	9.47						Avdeef 2012, Table 8.6	0.99156	151.16	1.02661e-06		4.43e-05	-4.3536	4.39261e-05	-4.35728		-4.56	2.75423e-05	0.000141376	-3.84963	8.24736e-06	-5.08369	8.17776e-06	-5.08737
Ketoconazole	97	Clc1ccc(c(c1)Cl)C1(OCC(O1)COc1ccc(cc1)N1CCN(CC1)C(=O)C)Cn1cncc1	1.2	Hellinger et al. 2012				6.4	4.2	-1.9	ACD Percepta prediction	0.909043	531.43	5.80848e-07																0.07	1.1749	3.41219	0.533033	0.0396048	-1.40225	0.0360025	-1.44367
Ibuprofen	98	CC(Cc1ccc(cc1)C(C(=O)O)C)C	0.9	Hellinger et al. 2012	4.25						Avdeef 2012, Table 8.6	0.000707445	206.28	8.91745e-07							1.46	28.8403	128.591	2.10921	0.835097	-0.0782629	0.000590785	-3.22857
Sulfadiazine	99	Nc1ccc(cc1)S(=O)(=O)Nc1ncccn1	0.7	Hellinger et al. 2012	6.5			2.1	1.1		ACD Percepta prediction	0.107323	250.28	8.16964e-07		0.000106603	-3.97223	1.14409e-05	-4.94154											-4.02	9.54993e-05	0.000390097	-3.40883	1.93457e-05	-4.71341	2.07625e-06	-5.68272
Amiloride	100	NC(=NC(=O)c1nc(Cl)c(nc1N)N)N	0.3	Hellinger et al. 2012				8.37			Avdeef 2012, Table 8.6	0.0967816	229.63	8.49462e-07																-5.7	1.99526e-06	8.4745e-06	-5.07189	7.75561e-07	-6.11038	7.506e-08	-7.12459
Lisinoprila	101	C1C[C@H](N(C1)C(=O)[C@H](CCCCN)N[C@@H](CCC2=CC=CC=C2)C(=O)O)C(=O)O	0.4	Hellinger et al. 2012	1.92	3.18		10.47	7.36		ACD Percepta prediction	6.36346e-09	405.49	6.56561e-07																-9.64	2.29087e-10	7.52047e-10	-9.12376	3.06229e-10	-9.51395	1.94867e-18	-17.7103
Theophylline	102	Cn1c(=O)n(C)c2c(c1=O)[nH]cn2	1.1	Hellinger et al. 2012	8.34						Avdeef 2012, Table 8.6	0.89701	180.16	9.48149e-07		0.000109244	-3.9616	9.7993e-05	-4.0088		-4.54	2.88403e-05	0.000136725	-3.86415	8.01883e-06	-5.09589	7.19297e-06	-5.14309
Varenicline	103	C1C2CNCC1C3=CC4=NC=CN=C4C=C23	1	Hellinger et al. 2012				9.8	-0.2		ACD Percepta prediction	0.00396529	211.26	8.82161e-07																-0.97	0.107152	0.472626	-0.325482	0.00752653	-2.12341	2.98448e-05	-4.52513
Donepezil	104	COc1cc2c(cc1OC)CC(C2=O)CC1CCN(CC1)Cc1ccccc1	1.2	Hellinger et al. 2012				8.7			ACD Percepta prediction	0.0466911	379.49	6.76569e-07																2.99	977.237	3305.84	3.51928	12.7702	1.1062	0.596253	-0.224569
Galantamine	105	COc1ccc2c3c1OC1C3(CCN(C2)C)C=CC(C1)O	1.4	Hellinger et al. 2012	14.9			8.9			ACD Percepta prediction	0.0306534	287.35	7.67414e-07																-2.51	0.0030903	0.0118577	-1.926	0.000340533	-3.46784	1.04385e-05	-4.98136
Aniracetam	106	COC1=CC=C(C=C1)C(=O)N2CCCC2=O	0.9	Hellinger et al. 2012				0.1			ACD Percepta prediction	1	219.24	8.67468e-07																-0.74	0.18197	0.789266	-0.102777	0.0115789	-1.93633	0.0115789	-1.93633
Dextromethorphan	107	COc1ccc2c(c1)C13CCCCC3C(C2)N(CC1)C	1.2	Hellinger et al. 2012	9.29			8.58			ACD Percepta prediction	0.0520914	271.4	7.87526e-07																2.51	323.594	1274.19	3.10523	5.7332	0.758397	0.298651	-0.524836
Dextrorphan	108	CN1CC[C@@]23CCCC[C@@H]2[C@@H]1CC4=C3C=C(C=C4)O	2.6	Hellinger et al. 2012	10.08			8.61			ACD Percepta prediction	0.0619253	257.37	8.06691e-07																1.69	48.9779	197.55	2.29568	1.19776	0.0783688	0.0741714	-1.12976
Escitalopram	109	CN(C)CCC[C@@]1(C2=C(CO1)C=C(C=C2)C#N)C3=CC=C(C=C3)F	1.5	Hellinger et al. 2012				9.4			ACD Percepta prediction	0.0110957	324.39	7.26401e-07																3.09	1230.27	4468.34	3.65015	16.4484	1.21612	0.182506	-0.738723
Duloxetine	110	CNCC[C@@H](C1=CC=CS1)OC2=CC=CC3=CC=CC=C32	1	Hellinger et al. 2012				9.6			ACD Percepta prediction	0.00627001	297.42	7.55533e-07																2.43	269.153	1016.77	3.00722	4.74316	0.676067	0.0297397	-1.52666
Riluzole	111	C1=CC2=C(C=C1OC(F)(F)F)SC(=N2)N	0.9	Hellinger et al. 2012				4.1			ACD Percepta prediction	0.999451	234.2	8.41913e-07																-0.2	0.630957	2.65605	0.424237	0.0320892	-1.49364	0.0320716	-1.49388
Chlorpheniramine	112	CN(CCC(c1ccccn1)c1ccc(cc1)Cl)C	1.14	Polli et al. 2001				9.15	3.41		Avdeef 2012, Table 8.6	0.0174703	274.79	7.83109e-07							2.12	131.826	516.17	2.71279	2.68377	0.428746	0.0468864	-1.32895
Doxorubicin	113	OCC(=O)C1(O)CC(OC2CC(N)C(C(O2)C)O)c2c(C1)c(O)c1c(c2O)C(=O)c2c(C1=O)cccc2OC	0.67	Polli et al. 2001	12			9.7			Avdeef 2012, Table 3.14	0.00498688	543.52	5.7496e-07							-9.01	9.77237e-10	2.80936e-09	-8.55139	9.26467e-10	-9.03317	4.62018e-12	-11.3353
Itraconazole	114	CCC(C)N1C(=O)N(C=N1)C2=CC=C(C=C2)N3CCN(CC3)C4=CC=C(C=C4)OC[C@H]5CO[C@](O5)(CN6C=NC=N6)C7=C(C=C(C=C7)Cl)Cl	0.97	Polli et al. 2001				5.5	2.3	0.5	ACD Percepta prediction	0.98669	705.63	5.1084e-07																1.77	58.8844	150.402	2.17725	0.952563	-0.0211062	0.939884	-0.0269256
Methotrexatea	115	OC(=O)CC[C@@H](C(=O)O)NC(=O)c1ccc(cc1)N(Cc1cnc2c(n1)c(N)nc(n2)N)C	0.67	Polli et al. 2001	3.2	4.9	14.4	5.6	1.2		ACD Percepta prediction	8.82404e-07	454.44	6.23524e-07																-11.04	9.12011e-12	2.8433e-11	-10.5462	1.95529e-11	-10.7088	1.72536e-17	-16.7631
Practolol	116	OC(COc1ccc(cc1)NC(=O)C)CNC(C)C	1.32	Polli et al. 2001	13.5	14.2		9.5	2.2		ACD Percepta prediction	0.00788064	266.34	7.94268e-07							-3.48	0.000331131	0.00131503	-2.88106	5.36917e-05	-4.27009	4.23125e-07	-6.37353
Pyridostigmineb	117	C[N+]1=CC=CC(=C1)OC(=O)N(C)C	1.24	Polli et al. 2001							ACD Percepta prediction	1	261.12	8.01422e-07
Ranitidine	118	CN/C(=C\[N+](=O)[O-])/NCCSCC1=CC=C(O1)CN(C)C	1.35	Polli et al. 2001				8.33	2.15		Avdeef 2012, Table 3.14	0.105137	314.4	7.36767e-07		3.1e-06	-5.50864	3.25924e-07	-6.48688											-4.44	3.63078e-05	0.000133752	-3.8737	7.87213e-06	-5.10391	8.2765e-07	-6.08215
Triamterene	119	Nc1nc(N)c2c(n1)nc(c(n2)c1ccccc1)N	0.99	Polli et al. 2001				6.2			ACD Percepta prediction	0.940649	253.26	8.12595e-07		2.57582e-05	-4.58908	2.42294e-05	-4.61566											-3.58	0.000263027	0.00106867	-2.97116	4.51055e-05	-4.34577	4.24284e-05	-4.37234
Yohimbine	120	COC(=O)[C@H]1[C@H](CC[C@@H]2[C@@H]1C[C@H]3C4=C(CCN3C2)C5=CC=CC=C5N4)O	1.17	Polli et al. 2001	12.1	14.8		6.88			ACD Percepta prediction	0.780117	354.44	6.97826e-07																-1.9	0.0125893	0.0439255	-1.35728	0.00102302	-2.99012	0.000798072	-3.09796
Mebendazole	121	COC(=O)Nc1nc2c([nH]1)cc(cc2)C(=O)c1ccccc1	0.91	Polli et al. 2001	10			4.3			ACD Percepta prediction	0.99647	295.29	7.57997e-07																-1.35	0.0446684	0.169292	-0.771363	0.00317728	-2.49794	0.00316606	-2.49948
Nicardipine	122	COC(=O)C1=C(C)NC(=C(C1c1cccc(c1)N(=O)=O)C(=O)OCCN(Cc1ccccc1)C)C	1.08	Polli et al. 2001				7.1	1.4		ACD Percepta prediction	0.65582	479.53	6.08528e-07																2.02	104.713	318.603	2.50325	1.78949	0.25273	1.17359	0.0695151
Nifedipine	123	COC(=O)C1=C(C)NC(=C(C1c1ccccc1N(=O)=O)C(=O)OC)C	1.26	Polli et al. 2001				1.9			ACD Percepta prediction	0.999997	346.33	7.05181e-07																0.75	5.62341	19.8276	1.29727	0.173663	-0.760292	0.173663	-0.760294
Nitrendipine	124	CCOC(=O)C1=C(C)NC(=C(C1c1cccc(c1)N(=O)=O)C(=O)OC)C	0.8	Polli et al. 2001				1.8			ACD Percepta prediction	0.999997	360.36	6.92609e-07																1.06	11.4815	39.7611	1.59946	0.311562	-0.506455	0.311561	-0.506456
Verapamil	125	COc1ccc(cc1OC)CCN(CCCC(c1ccc(c(c1)OC)OC)(C(C)C)C#N)C	1.16	Polli et al. 2001				8.68			Avdeef 2012, Table 8.6	0.0498639	454.6	6.23424e-07							1.15	14.1254	44.0305	1.64375	0.339432	-0.469247	0.0169254	-1.77146
a Zwitterion
bPermanent cation

## Sheet: Table S8
Compound Name	ER	Source	Assay Concentration [μM]	Pm [cm/s]	Pm source	Pm*Cext [μM cm/s]	log(Pm*Cext)
9-Hydroxyrisperidone	2.1	Feng et al. 2008	2	1.43818e-05	SDM - Calculated Descriptors	2.87636e-05	-4.54116
Acetaminophen	1	Hellinger et al. 2012	10	4.39261e-05	Ebert et al. (2024a)	0.000439261	-3.35728
Aldosterone	2.7	Hellinger et al. 2012	10	0.000233727	SDM - Experimental Descriptors	0.00233727	-2.63129
Alprenolol	1.01	Doan et al. 2002	10	0.076893	SDM - Experimental Descriptors	0.76893	-0.114113
Amantadine	0.95	Doan et al. 2002	10	0.000176028	Ebert et al. (2024a)	0.00176028	-2.75442
Amiloride	0.3	Hellinger et al. 2012	10	7.506e-08	SDM - Calculated Descriptors	7.506e-07	-6.12459
Amitriptylline	1.34	Doan et al. 2002	10	2.96941	SDM - Calculated Descriptors	29.6941	1.47267
Aniracetam	0.9	Hellinger et al. 2012	10	0.0115789	SDM - Calculated Descriptors	0.115789	-0.936333
Antipyrine	0.94	Doan et al. 2002	10	0.000901298	SDM - Experimental Descriptors	0.00901298	-2.04513
Atenolol	1.24	Doan et al. 2002	10	6.63906e-07	Ebert et al. (2024a)	6.63906e-06	-5.17789
Biperiden	0.95	Doan et al. 2002	10	0.0217876	SDM - Experimental Descriptors	0.217876	-0.661791
Bromocriptine	1.26	Doan et al. 2002	10	4.87731e-10	SDM - Calculated Descriptors	4.87731e-09	-8.31182
Bufuralol	0.78	Doan et al. 2002	10	0.00232283	SDM - Calculated Descriptors	0.0232283	-1.63398
Buspirone	0.8	Feng et al. 2008	2	0.0111302	SDM - Calculated Descriptors	0.0222605	-1.65247
Caffeine	0.6	Feng et al. 2008	2	0.000943883	SDM - Experimental Descriptors	0.00188777	-2.72405
Carbamazepine	0.7	Feng et al. 2008	2	0.00693913	SDM - Experimental Descriptors	0.0138783	-1.85767
Carisoprodol	0.7	Feng et al. 2008	2	0.00142317	SDM - Calculated Descriptors	0.00284634	-2.54571
Chlorpheneramine	0.93	Doan et al. 2002	10	5.18856e-07	SDM - Calculated Descriptors	5.18856e-06	-5.28495
Chlorpheniramine	1.14	Polli et al. 2001	10 or 20b	0.0468864	SDM - Experimental Descriptors	0.937728	-0.0279231
Chlorpromazine	1.5	Feng et al. 2008	2	6.53033	SDM - Experimental Descriptors	13.0607	1.11597
Chlorprothixene	1.26	Doan et al. 2002	10	4.48717	SDM - Calculated Descriptors	44.8717	1.65197
Citalopram	1.3	Feng et al. 2008	2	0.0455409	SDM - Calculated Descriptors	0.0910818	-1.04057
Clemastine	1.29	Doan et al. 2002	10	1.2096	SDM - Calculated Descriptors	12.096	1.08264
Clomipramine	1.42	Doan et al. 2002	10	6.82067	SDM - Experimental Descriptors	68.2067	1.83383
Clonidine	0.99	Doan et al. 2002	10	0.000398433	SDM - Experimental Descriptors	0.00398433	-2.39964
Corticosterone	1	Hellinger et al. 2012	10	0.00246403	SDM - Experimental Descriptors	0.0246403	-1.60835
Cyclobenzaprine	0.5	Feng et al. 2008	2	2.54584	SDM - Calculated Descriptors	5.09168	0.706861
Desipramine	1.03	Doan et al. 2002	10	0.0505953	SDM - Experimental Descriptors	0.505953	-0.29589
Dextromethorphan	1.2	Hellinger et al. 2012	10	0.298651	SDM - Calculated Descriptors	2.98651	0.475164
Dextrorphan	2.6	Hellinger et al. 2012	10	0.0741714	SDM - Calculated Descriptors	0.741714	-0.129763
Diazepam	0.7	Feng et al. 2008	2	1.83324	SDM - Experimental Descriptors	3.66648	0.564249
Diphenhydramine	0.91	Doan et al. 2002	10	2.67712	SDM - Experimental Descriptors	26.7712	1.42767
Donepezil	1.2	Hellinger et al. 2012	10	0.596253	SDM - Calculated Descriptors	5.96253	0.775431
Doxapram	1.41	Doan et al. 2002	10	0.204351	SDM - Calculated Descriptors	2.04351	0.310377
Doxepin	1.15	Doan et al. 2002	10	0.244655	SDM - Calculated Descriptors	2.44655	0.388555
Doxorubicin	0.67	Polli et al. 2001	10 or 20b	4.62018e-12	SDM - Experimental Descriptors	9.24036e-11	-10.0343
Doxylamine	0.84	Doan et al. 2002	10	0.0073615	SDM - Experimental Descriptors	0.073615	-1.13303
Duloxetine	1	Hellinger et al. 2012	10	0.0297397	SDM - Calculated Descriptors	0.297397	-0.526664
Escitalopram	1.5	Hellinger et al. 2012	10	0.182506	SDM - Calculated Descriptors	1.82506	0.261277
Estradiol	0.8	Hellinger et al. 2012	10	0.0263944	SDM - Experimental Descriptors	0.263944	-0.578488
Ethosuximide	0.8	Feng et al. 2008	2	0.00309408	SDM - Calculated Descriptors	0.00618817	-2.20844
Flumazenil	0.92	Doan et al. 2002	10	0.0193747	SDM - Experimental Descriptors	0.193747	-0.712764
Fluoxetine	0.6	Feng et al. 2008	2	0.149687	SDM - Experimental Descriptors	0.299374	-0.523786
Flurazepam	0.88	Doan et al. 2002	10	0.255028	SDM - Calculated Descriptors	2.55028	0.406588
Fluvoxamine	0.7	Feng et al. 2008	2	0.0946819	SDM - Calculated Descriptors	0.189364	-0.722703
Galantamine	1.4	Hellinger et al. 2012	10	1.04385e-05	SDM - Calculated Descriptors	0.000104385	-3.98136
Guanabenz	0.91	Doan et al. 2002	10	0.188354	SDM - Calculated Descriptors	1.88354	0.274974
Guanfacine	1.23	Doan et al. 2002	10	1.70906e-05	Ebert et al. (2024a)	0.000170906	-3.76724
Haloperidol	0.8	Feng et al. 2008	2	0.0835524	SDM - Experimental Descriptors	0.167105	-0.777011
Hydrocodone	0.9	Feng et al. 2008	2	0.00111785	SDM - Calculated Descriptors	0.0022357	-2.65059
Hydrocortisone	6.3	Hellinger et al. 2012	10	4.30296e-05	Ebert et al. (2024a)	0.000430296	-3.36623
Hydroxyzine	0.6	Feng et al. 2008	2	0.247197	SDM - Experimental Descriptors	0.494395	-0.305926
Ibuprofen	0.9	Hellinger et al. 2012	10	0.000590785	SDM - Experimental Descriptors	0.00590785	-2.22857
Imipramine	1.05	Doan et al. 2002	10	0.434362	SDM - Experimental Descriptors	4.34362	0.637852
Indomethacin	0.97	Doan et al. 2002	10	0.214261	SDM - Experimental Descriptors	2.14261	0.330944
Itraconazole	0.97	Polli et al. 2001	10 or 20b	0.939884	SDM - Calculated Descriptors	18.7977	1.2741
Ketamine	0.93	Doan et al. 2002	10	0.0512778	SDM - Calculated Descriptors	0.512778	-0.29007
Ketoconazole	1.2	Hellinger et al. 2012	10	0.0360025	SDM - Calculated Descriptors	0.360025	-0.443668
Lamotrigine	0.7	Feng et al. 2008	2	0.0244606	SDM - Experimental Descriptors	0.0489212	-1.3105
Lidocaine	0.83	Doan et al. 2002	10	0.14579	SDM - Experimental Descriptors	1.4579	0.163729
Lisinopril	0.4	Hellinger et al. 2012	50	1.94867e-18	SDM - Calculated Descriptors	9.74336e-17	-16.0113
Lorcainide	1.45	Doan et al. 2002	10	0.0354188	SDM - Calculated Descriptors	0.354188	-0.450766
Mannitol	0.88	Doan et al. 2002	10	1.37745e-09	SDM - Experimental Descriptors	1.37745e-08	-7.86092
Maprotiline	1.05	Doan et al. 2002	10	0.279744	SDM - Calculated Descriptors	2.79744	0.446761
Mebendazole	0.91	Polli et al. 2001	10 or 20b	0.00316606	SDM - Calculated Descriptors	0.0633212	-1.19845
Mephentermine	0.87	Doan et al. 2002	10	0.00945024	SDM - Calculated Descriptors	0.0945024	-1.02456
Meprobamate	0.97	Doan et al. 2002	10	4.90033e-05	Ebert et al. (2024a)	0.000490033	-3.30977
Metergoline	1.21	Doan et al. 2002	10	0.00742423	SDM - Calculated Descriptors	0.0742423	-1.12935
Methotrexate	0.67	Polli et al. 2001	10 or 20b	1.72536e-17	SDM - Calculated Descriptors	3.45071e-16	-15.4621
Methylphenidate	0.8	Feng et al. 2008	2	0.0019197	SDM - Experimental Descriptors	0.00383941	-2.41574
Metoclopramide	1.1	Feng et al. 2008	2	6.97455e-05	SDM - Calculated Descriptors	0.000139491	-3.85545
Metoprolol	1.21	Doan et al. 2002	10	0.000652998	Ebert et al. (2024a)	0.00652998	-2.18509
Mexilitene	0.87	Doan et al. 2002	10	0.00572214	SDM - Calculated Descriptors	0.0572214	-1.24244
Midazolam	0.7	Feng et al. 2008	2	0.986088	SDM - Experimental Descriptors	1.97218	0.294946
Morphine	1.7	Feng et al. 2008	2	6.6492e-06	Ebert et al. (2024a)	1.32984e-05	-4.8762
Naloxone	1.29	Doan et al. 2002	10	0.000346796	SDM - Calculated Descriptors	0.00346796	-2.45993
Naltrexone	1.04	Doan et al. 2002	10	2.39831e-06	SDM - Calculated Descriptors	2.39831e-05	-4.62009
Nicardipine	1.08	Polli et al. 2001	10 or 20b	1.17359	SDM - Calculated Descriptors	23.4717	1.37055
Nifedipine	1.26	Polli et al. 2001	10 or 20b	0.173663	SDM - Calculated Descriptors	3.47325	0.540736
Nitrazepam	1.17	Doan et al. 2002	10	0.029916	SDM - Experimental Descriptors	0.29916	-0.524097
Nitrendipine	0.8	Polli et al. 2001	10 or 20b	0.311561	SDM - Calculated Descriptors	6.23123	0.794574
Nordazepam	0.93	Doan et al. 2002	10	0.127032	SDM - Calculated Descriptors	1.27032	0.103913
Nortriptylene	1.05	Doan et al. 2002	10	0.0512022	SDM - Calculated Descriptors	0.512022	-0.290712
Nortriptyline	0.6	Feng et al. 2008	2	0.0783589	SDM - Calculated Descriptors	0.156718	-0.804882
Noscapine	1.03	Doan et al. 2002	10	0.0332697	SDM - Calculated Descriptors	0.332697	-0.477951
Omeprazole	1.7	Hellinger et al. 2012	10	0.00012154	SDM - Calculated Descriptors	0.0012154	-2.91528
Oxprenolol	1.37	Doan et al. 2002	10	0.000239881	SDM - Experimental Descriptors	0.00239881	-2.62
Paroxetine	0.7	Feng et al. 2008	2	0.00129967	SDM - Calculated Descriptors	0.00259935	-2.58514
Perphenazine	1.47	Doan et al. 2002	10	0.118505	SDM - Calculated Descriptors	1.18505	0.0737353
Pheniramine	1.41	Doan et al. 2002	10	0.0103285	SDM - Calculated Descriptors	0.103285	-0.985963
Phenytoin	0.9	Feng et al. 2008	2	0.00087433	SDM - Experimental Descriptors	0.00174866	-2.75729
Practolol	1.32	Polli et al. 2001	10 or 20b	4.23125e-07	SDM - Experimental Descriptors	8.4625e-06	-5.0725
Procyclidine	0.95	Doan et al. 2002	10	0.00608671	SDM - Calculated Descriptors	0.0608671	-1.21562
Progabide	0.88	Doan et al. 2002	10	0.104287	SDM - Calculated Descriptors	1.04287	0.0182302
Progesterone	1	Hellinger et al. 2012	10	1.37297	SDM - Experimental Descriptors	13.7297	1.13766
Promazine	1.15	Doan et al. 2002	10	1.31772	SDM - Experimental Descriptors	13.1772	1.11982
Promethazine	1.27	Doan et al. 2002	10	4.15814	SDM - Experimental Descriptors	41.5814	1.6189
Propoxyphene	0.7	Feng et al. 2008	2	0.553719	SDM - Calculated Descriptors	1.10744	0.0443197
Propranolol	1.04	Doan et al. 2002	10	0.0023379	SDM - Experimental Descriptors	0.023379	-1.63117
Ranitidine	1.35	Polli et al. 2001	10 or 20b	3.25924e-07	Ebert et al. (2024a)	6.51847e-06	-5.18585
Riluzole	0.9	Hellinger et al. 2012	10	0.0320716	SDM - Calculated Descriptors	0.320716	-0.493879
Risperidone	1.2	Feng et al. 2008	2	0.0127203	SDM - Experimental Descriptors	0.0254406	-1.59447
Salicylic acid	0.8	Hellinger et al. 2012	10	1.75164e-05	Ebert et al. (2024a)	0.000175164	-3.75655
Scopolamine	1.14	Doan et al. 2002	10	0.000238473	Ebert et al. (2024a)	0.00238473	-2.62256
Selegiline	0.8	Feng et al. 2008	2	0.895809	SDM - Calculated Descriptors	1.79162	0.253246
Sulfadiazine	0.7	Hellinger et al. 2012	10	1.14409e-05	Ebert et al. (2024a)	0.000114409	-3.94154
Sulfasalazine	1.65	Doan et al. 2002	10	1.72375e-08	SDM - Calculated Descriptors	1.72375e-07	-6.76353
Sulpiride	0.9	Feng et al. 2008	2	7.77835e-09	SDM - Calculated Descriptors	1.55567e-08	-7.80808
Sumatriptan	1.48	Doan et al. 2002	10	4.42797e-07	SDM - Calculated Descriptors	4.42797e-06	-5.35379
Tacrine	0.93	Doan et al. 2002	10	0.00505964	SDM - Calculated Descriptors	0.0505964	-1.29588
Theobromine	1.7	Hellinger et al. 2012	10	7.25671e-06	SDM - Experimental Descriptors	7.25671e-05	-4.13926
Theophylline	1.1	Hellinger et al. 2012	10	9.7993e-05	Ebert et al. (2024a)	0.00097993	-3.0088
Thiopental	0.9	Feng et al. 2008	2	0.0438138	SDM - Experimental Descriptors	0.0876276	-1.05736
Trazodone	0.8	Feng et al. 2008	2	0.923106	SDM - Calculated Descriptors	1.84621	0.266282
Triamterene	0.99	Polli et al. 2001	10 or 20b	2.42294e-05	Ebert et al. (2024a)	0.000484588	-3.31463
Trimipramine	0.92	Doan et al. 2002	10	8.32738	SDM - Calculated Descriptors	83.2738	1.92051
Varenicline	1	Hellinger et al. 2012	10	2.98448e-05	SDM - Calculated Descriptors	0.000298448	-3.52513
Venlafaxine	0.6	Feng et al. 2008	2	0.00162688	Ebert et al. (2024a)	0.00325376	-2.48761
Verapamil	1.16	Polli et al. 2001	10 or 20b	0.0169254	SDM - Experimental Descriptors	0.338508	-0.470431
Warfarin	0.83	Doan et al. 2002	10	9.37936e-05	SDM - Calculated Descriptors	0.000937936	-3.02783
Yohimbine	1.17	Polli et al. 2001	10 or 20b	0.000798072	SDM - Calculated Descriptors	0.0159614	-1.79693
Zimeldine	1.01	Doan et al. 2002	10	0.0700265	SDM - Experimental Descriptors	0.700265	-0.154738
Zolpidem	0.7	Feng et al. 2008	2	0.31287	SDM - Calculated Descriptors	0.625739	-0.203606
a Zwitterion
b In cases where the source provided two options for final assay concentration, the highest was used for the the Pm*C calculation.

## Sheet: S2 - Supporting References
Supporting References
Callegari, E., Malhotra, B., Bungay, P. J., Webster, R., Fenner, K. S., Kempshall, S., Laperle, J. L., Michel, M. C., & Kay, G. G. (2011). A comprehensive non-clinical evaluation of the CNS penetration potential of antimuscarinic agents for the treatment of overactive bladder. British Journal of Clinical Pharmacology, 72(2), 235–246. https://doi.org/10.1111/j.1365-2125.2011.03961.x
ACD/pKa GALAS from ACD/Percepta, version 2020 1.2, Advanced Chemistry Development, Inc. (ACD/Labs), Toronto, ON, Canada, www.acdlabs.com
Anand A. Mahajan, Pankaj B. Miniyar, Amol S. Patil, Rohan U. Waghmare, Jayawant J. Patil, Krishnapriya Mohanraj & Ravi N. Tiwari (2014): Separation, Identification and Characterization of Degradation Products of Erlotinib Hydrochloride Under ICH Recommended Stress Conditions by LC, LC-MS/TOF, Journal of Liquid Chromatography & Related Technologies, DOI: 10.1080/10826076.2014.936610
Budavari, S. (ed.). The Merck Index - Encyclopedia of Chemicals, Drugs and Biologicals. Rahway, NJ: Merck and Co., Inc., 1989., p. 557
Carrara, S., Reali, V., Misiano, P., Dondio, G., & Bigogno, C. (2007). Evaluation of in vitro brain penetration: optimized PAMPA and MDCKII-MDR1 assay comparison. International Journal of Pharmaceutics, 345(1-2), 125-133.
Chang, C., Bahadduri, P., Polli, J., Swaan, P., & Ekins, S. (2006). Rapid Identification of P-glycoprotein Substrates and Inhibitors. Drug Metabolism and Disposition, 34(12), 1976-1984.
Chen, C. (2003). P-Glycoprotein Limits the Brain Penetration of Nonsedating but not Sedating H1-Antagonists. Drug Metabolism and Disposition, 31(3), 312–318. doi:10.1124/dmd.31.3.312
Chen, C., Mireles, R. J., Campbell, S. D., Lin, J., Mills, J. B., Xu, J. J., & Smolarek, T. A. (2005). Differential interaction of 3-hydroxy-3-methylglutaryl-CoA reductase inhibitors with ABCB1, ABCC2, and OATP1B1. Drug Metabolism and Disposition, 33(4), 537–546. https://doi.org/10.1124/dmd.104.002477
Chen, Y., Agarwal, S., Shaik, N. M., Chen, C., Yang, Z., & Elmquist, W. F. (2009). P-glycoprotein and breast cancer resistance protein influence brain distribution of dasatinib. Journal of Pharmacology and Experimental Therapeutics, 330(3), 956–963. https://doi.org/10.1124/jpet.109.154781
de Souza, J., Benet, L. Z., Huang, Y., & Storpirtis, S. (2009). Comparison of bidirectional lamivudine and zidovudine transport using MDCK, MDCK-MDR1, and Caco-2 cell monolayers. Journal of Pharmaceutical Sciences, 98(11), 4413-4419.
Ebert, A., & Dahley, C. (2024). Can membrane permeability of zwitterionic compounds be predicted by the solubility-diffusion model? European Journal of Pharmaceutical Sciences, 199. https://doi.org/10.1016/j.ejps.2024.106819
Ebert, A., Dahley, C., & Goss, K. U. (2024). Pitfalls in evaluating permeability experiments with Caco-2/MDCK cell monolayers. European Journal of Pharmaceutical Sciences, 194. https://doi.org/10.1016/j.ejps.2024.106699
Eriksson, U., Dorani, H., Karlsson, J., Fritsch, H., Hoffmann, K., Olsson, L., Sarich, T., et al. (2006). Influence of erythromycin on the pharmacokinetics of ximelagatran may involve inhibition of P-glycoprotein-mediated excretion. DRUG METABOLISM AND DISPOSITION, 34(5), 775.
Feng, B., West, M., Patel, N. C., Wager, T., Hou, X., Johnson, J., Tremaine, L., & Liras, J. (2019). Validation of Human MDR1-MDCK and BCRP-MDCK Cell Lines to Improve the Prediction of Brain Penetration. Journal of Pharmaceutical Sciences, 108(7), 2476–2483. https://doi.org/10.1016/j.xphs.2019.02.005
Feng, B.; Mills, J. B.; Davidson, R. E.; Mireles, R. J.; Janiszewski, J. S.; Troutman, M. D.; de Morais, S. M. (2008). In Vitro P-glycoprotein Assays to Predict the in Vivo Interactions of P-glycoprotein with Drugs in the Central Nervous System. Drug Metabolism and Disposition, 36(2), 268–275. doi:10.1124/dmd.107.017434
FooDB Version 1.0 http://foodb.ca/compounds/FDB023594
Gertz, M.; Harrison, A.; Houston, J. B.; Galetin, A. . (2010). Prediction of Human Intestinal First-Pass Metabolism of 25 CYP3A Substrates from In Vitro Clearance and Permeability Data. Drug Metabolism and Disposition, 38(7), 1147–1158. doi:10.1124/dmd.110.03264
Hellinger, É., Veszelka, S., Tóth, A. E., Walter, F., Kittel, Á., Bakk, M. L., … Vastag, M. (2012). Comparison of brain capillary endothelial cell-based and epithelial (MDCK-MDR1, Caco-2, and VB-Caco-2) cell-based surrogate blood–brain barrier penetration models. European Journal of Pharmaceutics and Biopharmaceutics, 82(2), 340–351. doi:10.1016/j.ejpb.2012.07.020
Hong, L., Xu, C., O’Neal, S., Bi, H. C., Huang, M., Zheng, W., & Zeng, S. (2014). Roles of P-glycoprotein and multidrug resistance protein in transporting para-aminosalicylic acid and its N-acetylated metabolite in mice brain. Acta Pharmacologica Sinica, 35(12), 1577–1585. https://doi.org/10.1038/aps.2014.103
Huang, L., Wang, Y., & Grimm, S. (2006). ATP-dependent transport of rosuvastatin in membrane vesicles expressing breast cancer resistance protein. DRUG METABOLISM AND DISPOSITION, 34(5), 738.
Huisman, M. T., Chhatta, A. A., van Tellingen, O., Beijnen, J. H., & Schinkel, A. H. (2005). MRP2 (ABCC2) transports taxanes and confers paclitaxel resistance and both processes are stimulated by probenecid. International Journal of Cancer, 116(5), 824–829. https://doi.org/10.1002/ijc.21013
Jain, R., Agarwal, S., Mandava, N. K., Sheng, Y., & Mitra, A. K. (2008). Interaction of dipeptide prodrugs of saquinavir with multidrug resistance protein-2 (MRP-2): Evasion of MRP-2 mediated efflux. International Journal of Pharmaceutics, 362(1–2), 44–51. https://doi.org/10.1016/j.ijpharm.2008.06.013
Lau, Y. Y., Okochi, H., Huang, Y., & Benet, L. Z. (2006). Multiple transporters affect the disposition of atorvastatin and its two active hydroxy metabolites: Application of in vitro and ex situ systems. Journal of Pharmacology and Experimental Therapeutics, 316(2), 762–771. https://doi.org/10.1124/jpet.105.093088
Liu, W., Okochi, H., Benet, L. Z., & Zhai, S.-D. (2012). Sotalol Permeability in Cultured-Cell, Rat Intestine, and PAMPA System. Pharmaceutical research. doi:10.1007/s11095-012-0699-3
Luo, S., Pal, D., Shah, S., & Kwatra, D. (2010). Effect of HEPES buffer on the uptake and transport of P-glycoprotein substrates and large neutral amino acids. Mol Pharm, 7(2), 412-420. doi:10.1021/mp900193e.Effect
Mahar Doan, K., Humphreys, J., Webster, L., Wring, S., Shampine, L., Serabjit-Singh, C., Adkison, K., et al. (2002). Passive permeability and P-glycoprotein-mediated efflux differentiate central nervous system (CNS) and non-CNS marketed drugs. Journal of Pharmacology and Experimental Therapeutics, 303(3), 1029.
Mahringer, A., Delzer, J., & Fricker, G. (2009). A fluorescence-based in vitro assay for drug interactions with breast cancer resistance protein (BCRP, ABCG2). European Journal of Pharmaceutics and Biopharmaceutics, 72(3), 605–613. https://doi.org/10.1016/j.ejpb.2009.01.010
Marchetti, S., de Vries, N. A., Buckle, T., Bolijn, M. J., van Eijndhoven, M. A. J., Beijnen, J. H., Mazzanti, R., van Tellingen, O., & Schellens, J. H. M. (2008). Effect of the ATP-binding cassette drug transporters ABCB1, ABCG2, and ABCC2 on erlotinib hydrochloride (Tarceva) disposition in in vitro and in vivo pharmacokinetic studies employing Bcrp1-/-/Mdr1a/1b-/- (triple-knockout) and wild-typ…
Muenster, U., Grieshop, B., Ickenroth, K., & Gnoth, M. J. (2008). Characterization of substrates and inhibitors for the in vitro assessment of bcrp mediated drug-drug interactions. Pharmaceutical Research, 25(10), 2320–2326. https://doi.org/10.1007/s11095-008-9632-1
Mukkavilli, R., Jadhav, G., & Vangala, S. (2018). Evaluation of Drug Transport in MDCKII-Wild Type, MDCKII-MDR1, MDCKII-BCRP and Caco-2 Cell Lines. Current Pharmaceutical Biotechnology, 19. https://doi.org/10.2174/1389201019666180308091855
Nielsen, S., Westerhoff, A. M., Gé, L. G., Carlsen, K. L., Pedersen, M. D. L., & Nielsen, C. U. (2019). MRP2-mediated transport of etoposide in MDCKII MRP2 cells is unaffected by commonly used non-ionic surfactants. International Journal of Pharmaceutics, 565, 306–315. https://doi.org/10.1016/j.ijpharm.2019.05.024
Obradovic, T., Dobson, G., Shingaki, T., Kungu, T., & Hidalgo, I. (2007). Assessment of the first and second generation antihistamines brain penetration and role of P-glycoprotein. Pharmaceutical Research, 24(2), 318-327.
Pailla, S. R., Sampathi, S., Junnuthula, V., Maddukuri, S., Dodoala, S., & Dyawanapelly, S. (2022). Brain-Targeted Intranasal Delivery of Zotepine Microemulsion: Pharmacokinetics and Pharmacodynamics. Pharmaceutics, 14(5). https://doi.org/10.3390/pharmaceutics14050978
Park, M., Okochi, H., & Benet, L. (2011). Is Ciprofloxacin a Substrate of P-glycoprotein? Archives of Drug Information, 4(1), 1-9.
Pfizer Canada Inc. (2016, October 28). *Product monograph: Viracept® (Nelfinavir mesylate)*. https://pdf.hres.ca/dpd_pm/00037024.PDF
Poirier, A., Portmann, R., Cascais, A. C., Bader, U., Walter, I., Ullah, M., & Funk, C. (2014). The need for human breast cancer resistance protein substrate and inhibition evaluation in drug discovery and development: Why, when, and how? Drug Metabolism and Disposition, 42(9), 1466–1477. https://doi.org/10.1124/dmd.114.058248
Polli, J. W., Humphreys, J. E., Harmon, K. A., Castellino, S., O’Mara, M. J., Olson, K. L., st. John-Williams, L., Koch, K. M., & Serabjit-Singh, C. J. (2008). The role of efflux and uptake transporters in N-{3-chloro-4-[(3- fluorobenzyl)oxy]phenyl}-6-[5-({[2-(methylsulfonyl)ethyl]amino}methyl)-2-furyl] -4-quinazolinamine (GW572016, lapatinib) disposition and drug interactions. Drug Metabolism an…
Polli, J., Wring, S., Humphreys, J., Huang, L., Morgan, J., Webster, L., & Serabjit-Singh, C. (2001). Rational use of in vitro P-glycoprotein assays in drug discovery. Journal of Pharmacology and Experimental Therapeutics, 299(2), 620.
Popović G, Cakar M, Agbaba D. (2008) Acid-base equilibria and solubility of loratadine and desloratadine in water and micellar media. J Pharm Biomed Anal. 2009 Jan 15;49(1):42-7. doi: 10.1016/j.jpba.2008.09.043. Epub 2008 Oct 7. PMID: 19013045.
Simoff, I., et al. (2016). "Complete Knockout of Endogenous Mdr1 (Abcb1) in MDCK Cells by CRISPR-Cas9." Journal of Pharmaceutical Sciences 105(2): 1017-1021.
Strel’tsov SA, Grokhovskii SL, Kudelina IA, et al (2001) Interaction of Topotecan, DNA Topoisomerase I Inhibitor, with Double-Stranded Polydeoxyribonucleotides. 1. Topotecan Dimerization in Solution. Mol Biol 35:365–373. https://doi.org/10.1023/A:1010422711817
Tang, F., Horie, K., & Borchardt, R. T. (2002). Are MDCK Cells Transfected with the Human MRP2 Gene a Good Model of the Human Intestinal Mucosa?
Tang, F., Ouyang, H., Yang, J. Z., & Borchardt, R. T. (2004). Bidirectional transport of rhodamine 123 and Hoechst 33342, fluorescence probes of the binding sites on P-glycoprotein, across MDCK-MDR1 cell monolayers. Journal of pharmaceutical sciences, 93(5), 1185-94. doi:10.1002/jps.20046
Taub, M. (2005). FUNCTIONAL ASSESSMENT OF MULTIPLE P-GLYCOPROTEIN (P-GP) PROBE SUBSTRATES: INFLUENCE OF CELL LINE AND MODULATOR CONCENTRATION ON P-GP ACTIVITY. Drug Metabolism and Disposition, 33(11), 1679-1687. Retrieved from papers://5aa36326-f23d-4d75-b12e-bf93c65dd1bd/Paper/p1131
Troutman, M., & Thakker, D. (2003). Novel experimental parameters to quantify the modulation of absorptive and secretory transport of compounds by P-glycoprotein in cell culture models of intestinal epithelium. Pharmaceutical Research, 20(8), 1210-1224.
Wager, T. T., Chandrasekaran, R. Y., Hou, X., Troutman, M. D., Verhoest, P. R., Villalobos, A., & Will, Y. (2010). Defining desirable central nervous system drug space through the alignment of molecular properties, in vitro ADME, and safety attributes. ACS Chemical Neuroscience, 1(6), 420–434. https://doi.org/10.1021/cn100007x
Wang, Q., Rager, J. D., Weinstein, K., Kardos, P. S., Dobson, G. L., Li, J., & Hidalgo, I. (2005). Evaluation of the MDR-MDCK cell line as a permeability screen for the blood-brain barrier. International Journal of Pharmaceutics, 288(2), 349-359.
Wegler, C., Gazit, M., Issa, K., Subramaniam, S., Artursson, P., & Karlgren, M. (2021). Expanding the Efflux In Vitro Assay Toolbox: A CRISPR-Cas9 Edited MDCK Cell Line with Human BCRP and Completely Lacking Canine MDR1. Journal of Pharmaceutical Sciences, 110(1), 388–396. https://doi.org/10.1016/j.xphs.2020.09.039
Williams, G. C., Liu, A., Knipp, G., & Sinko, P. J. (2002). Direct evidence that saquinavir is transported by multidrug resistance-associated protein (MRP1) and canalicular multispecific organic anion transporter (MRP2). Antimicrobial Agents and Chemotherapy, 46(11), 3456–3462. https://doi.org/10.1128/AAC.46.11.3456-3462.2002
Xiao, Y., Davidson, R., Smith, A., Pereira, D., Zhao, S., Soglia, J., Gebhard, D., de Morais, S., & Duignan, D. B. (2006). A 96-well efflux assay to identify ABCG2 substrates using a stably transfected MDCK II cell line. Molecular Pharmaceutics, 3(1), 45–54. https://doi.org/10.1021/mp050088t
Ye, L., Yang, X., Yang, Z., Gao, S., Yin, T., Liu, W., Wang, F., Hu, M., & Liu, Z. (2013). The role of efflux transporters on the transport of highly toxic aconitine, mesaconitine, hypaconitine, and their hydrolysates, as determined in cultured Caco-2 and transfected MDCKII cells. Toxicology Letters, 216(2–3), 86–99. https://doi.org/10.1016/j.toxlet.2012.11.011
Zhang, J., et al. (2015). "Are capecitabine and the active metabolite 5-Fu CNS penetrable to treat breast cancer brain metastasis?" Drug Metab Dispos 43(3): 411-417.
Zimmermann, C., van de Wetering, K., van de Steeg, E., Wagenaar, E., Vens, C., & Schinkel, A. H. (2008). Species-dependent transport and modulation properties of human and mouse multidrug resistance protein 2 (MRP2/Mrp2, ABCC2/Abcc2). Drug Metabolism and Disposition, 36(4), 631–640. https://doi.org/10.1124/dmd.107.019620
